# Supplementary material for: A landscape of gene regulation in the parasitic amoebozoa Entamoeba spp
Source: PLoS One. 2022 Aug 1;17(8):e0271640. doi: 10.1371/journal.pone.0271640 (PMC9342746; doi:10.1371/journal.pone.0271640)
Supplement: S1 Table — (XLSX) [file pone.0271640.s001.xlsx]

## Sheet: E_invadens
Supplementary Table 1. Transcripcion factors of Entamoebas strains. InterProScan was used to map InterPro families and DBDs, using default parameters.
Organisms: E. invadens
Cross-reference (RefSeq)	Gene names	Cross-reference (Pfam)	Cross-reference (SUPFAM)	Organism	Status
XP_004182732.1	EIN_373310	PF00642;	SSF90229;	Entamoeba invadens IP1	Coiled coil;Metal-binding;Reference proteome;Zinc;Zinc-finger
XP_004182786.1	EIN_375350	PF13639;		Entamoeba invadens IP1	Membrane;Metal-binding;Reference proteome;Signal;Transmembrane;Transmembrane helix;Zinc;Zinc-finger
XP_004182811.1	EIN_376100	PF01485;	SSF46934;	Entamoeba invadens IP1	Coiled coil;Metal-binding;Reference proteome;Repeat;Ubl conjugation pathway;Zinc;Zinc-finger
XP_004182838.1	EIN_377170	PF13639;		Entamoeba invadens IP1	Membrane;Metal-binding;Reference proteome;Transmembrane;Transmembrane helix;Zinc;Zinc-finger
XP_004182848.1	EIN_377570	PF00621;	SSF48065;SSF57903;	Entamoeba invadens IP1	Coiled coil;Reference proteome
XP_004182913.1	EIN_002280	PF00076;PF00098;	SSF54928;SSF57756;	Entamoeba invadens IP1	Metal-binding;Reference proteome;Zinc;Zinc-finger
XP_004182915.1	EIN_002300	PF00098;	SSF54928;SSF57756;	Entamoeba invadens IP1	Metal-binding;Reference proteome;Zinc;Zinc-finger
XP_004183032.1	EIN_468000			Entamoeba invadens IP1	Metal-binding;Reference proteome;Zinc;Zinc-finger
XP_004183076.1	EIN_469340	PF01246;		Entamoeba invadens IP1	Reference proteome;Ribonucleoprotein;Ribosomal protein
XP_004183089.1	EIN_469570	PF01541;	SSF57903;	Entamoeba invadens IP1	DNA damage;DNA recombination;DNA repair;Endonuclease;Hydrolase;Nuclease;Nucleus;Reference proteome
XP_004183177.1	EIN_197540	PF00888;PF10557;	SSF46785;SSF74788;SSF75632;	Entamoeba invadens IP1	Coiled coil;Reference proteome
XP_004183191.1	EIN_197880	PF01363;PF00621;	SSF48065;SSF57903;	Entamoeba invadens IP1	Coiled coil;Cytoplasm;Cytoskeleton;Metal-binding;Reference proteome;Repeat;Zinc;Zinc-finger
XP_004183199.1	EIN_198060	PF00622;	SSF49899;	Entamoeba invadens IP1	Coiled coil;Metal-binding;Reference proteome;Zinc;Zinc-finger
XP_004183259.1	EIN_311740	PF01399;PF18055;	SSF46785;	Entamoeba invadens IP1	Proteasome;Reference proteome
XP_004183451.1	EIN_502380	PF13519;	SSF53300;SSF82919;	Entamoeba invadens IP1	Reference proteome
XP_004183572.1	EIN_064510	PF12756;PF12171;	SSF57667;	Entamoeba invadens IP1	Cytoplasm;Metal-binding;Nucleus;Reference proteome;Repeat;Zinc;Zinc-finger
XP_004183600.1	EIN_064990	PF16415;PF16418;PF16417;PF12842;PF04054;		Entamoeba invadens IP1	Cytoplasm;Nucleus;Reference proteome;Repressor;Transcription;Transcription regulation
XP_004183779.1	EIN_166980	PF13445;		Entamoeba invadens IP1	Metal-binding;Reference proteome;Zinc;Zinc-finger
XP_004183822.1	EIN_168710	PF01363;	SSF57903;	Entamoeba invadens IP1	Metal-binding;Reference proteome;Zinc;Zinc-finger
XP_004183867.1	EIN_170360	PF10557;	SSF46785;SSF74788;SSF75632;	Entamoeba invadens IP1	Reference proteome
XP_004183972.1	EIN_172710	PF07061;	SSF46785;	Entamoeba invadens IP1	DNA damage;DNA repair;Reference proteome
XP_004183984.1	EIN_172930	PF01363;PF00621;	SSF48065;SSF57903;	Entamoeba invadens IP1	Cytoplasm;Cytoskeleton;Membrane;Metal-binding;Reference proteome;Repeat;Transmembrane;Transmembrane helix;Zinc;Zinc-finger
XP_004184031.1	EIN_173600	PF00319;	SSF55455;	Entamoeba invadens IP1	DNA-binding;Nucleus;Reference proteome;Transcription;Transcription regulation
XP_004184076.1	EIN_174050	PF00806;PF18044;	SSF48371;SSF90229;	Entamoeba invadens IP1	Metal-binding;Reference proteome;Repeat;Zinc;Zinc-finger
XP_004184106.1	EIN_174650	PF01422;	SSF57903;	Entamoeba invadens IP1	Metal-binding;Reference proteome;Repeat;Zinc;Zinc-finger
XP_004184146.1	EIN_283360	PF00447;	SSF46785;	Entamoeba invadens IP1	DNA-binding;Nucleus;Reference proteome
XP_004184224.1	EIN_284540	PF02891;		Entamoeba invadens IP1	Ligase;Metal-binding;Reference proteome;Zinc;Zinc-finger
XP_004184233.1	EIN_284730			Entamoeba invadens IP1	Metal-binding;Reference proteome;Zinc;Zinc-finger
XP_004184246.1	EIN_284860	PF00412;		Entamoeba invadens IP1	LIM domain;Metal-binding;Reference proteome;Zinc
XP_004184264.1	EIN_002530	PF01363;PF00621;	SSF48065;SSF57903;	Entamoeba invadens IP1	Coiled coil;Cytoplasm;Cytoskeleton;Metal-binding;Reference proteome;Repeat;Zinc;Zinc-finger
XP_004184323.1	EIN_310100	PF00412;		Entamoeba invadens IP1	LIM domain;Metal-binding;Reference proteome;Zinc
XP_004184326.1	EIN_310230	PF00621;	SSF48065;SSF57903;	Entamoeba invadens IP1	Reference proteome
XP_004185110.1	EIN_281250	PF01422;		Entamoeba invadens IP1	Metal-binding;Reference proteome;Repeat;Zinc;Zinc-finger
XP_004185152.1	EIN_281770		SSF57903;	Entamoeba invadens IP1	Reference proteome
XP_004185161.1	EIN_281860	PF13639;		Entamoeba invadens IP1	Membrane;Metal-binding;Reference proteome;Transmembrane;Transmembrane helix;Zinc;Zinc-finger
XP_004185304.1	EIN_135820	PF00651;	SSF54695;SSF57903;	Entamoeba invadens IP1	Reference proteome
XP_004185316.1	EIN_136140	PF01363;PF00169;PF00621;	SSF48065;SSF57903;	Entamoeba invadens IP1	Coiled coil;Cytoplasm;Cytoskeleton;Metal-binding;Reference proteome;Repeat;Zinc;Zinc-finger
XP_004185440.1	EIN_327410	PF01363;PF00621;	SSF48065;SSF57903;	Entamoeba invadens IP1	Coiled coil;Cytoplasm;Cytoskeleton;Metal-binding;Reference proteome;Repeat;Zinc;Zinc-finger
XP_004185441.1	EIN_327420	PF01363;PF00169;PF00621;	SSF48065;SSF57903;	Entamoeba invadens IP1	Coiled coil;Cytoplasm;Cytoskeleton;Metal-binding;Reference proteome;Repeat;Zinc;Zinc-finger
XP_004185446.1	EIN_327470	PF13639;		Entamoeba invadens IP1	Membrane;Metal-binding;Reference proteome;Transmembrane;Transmembrane helix;Zinc;Zinc-finger
XP_004185465.1	EIN_327760		SSF57667;	Entamoeba invadens IP1	Metal-binding;Nucleus;Reference proteome;Zinc;Zinc-finger
XP_004185531.1	EIN_328920	PF01485;		Entamoeba invadens IP1	Metal-binding;Reference proteome;Repeat;Ubl conjugation pathway;Zinc;Zinc-finger
XP_004185536.1	EIN_329070	PF00076;PF00098;	SSF54928;SSF57756;	Entamoeba invadens IP1	Metal-binding;RNA-binding;Reference proteome;Zinc;Zinc-finger
XP_004185559.1	EIN_109770	PF00447;	SSF46785;	Entamoeba invadens IP1	DNA-binding;Nucleus;Reference proteome;Stress response
XP_004185601.1	EIN_113590	PF02207;		Entamoeba invadens IP1	Metal-binding;Reference proteome;Transferase;Ubl conjugation pathway;Zinc;Zinc-finger
XP_004185612.1	EIN_113900	PF00888;PF10557;	SSF46785;SSF74788;SSF75632;	Entamoeba invadens IP1	Reference proteome
XP_004185659.1	EIN_035700		SSF54928;SSF57756;	Entamoeba invadens IP1	Metal-binding;Reference proteome;Zinc;Zinc-finger
XP_004185674.1	EIN_036450	PF00076;PF00098;	SSF54928;SSF57756;	Entamoeba invadens IP1	Metal-binding;RNA-binding;Reference proteome;Zinc;Zinc-finger
XP_004185675.1	EIN_036460		SSF54928;SSF57756;	Entamoeba invadens IP1	Metal-binding;Reference proteome;Zinc;Zinc-finger
XP_004185694.1	EIN_296580			Entamoeba invadens IP1	Membrane;Reference proteome;Transmembrane;Transmembrane helix
XP_004185703.1	EIN_296670	PF00412;PF00620;	SSF48065;SSF48350;	Entamoeba invadens IP1	Coiled coil;LIM domain;Metal-binding;Reference proteome;Zinc
XP_004185754.1	EIN_030890	PF00498;PF00097;	SSF49879;	Entamoeba invadens IP1	Metal-binding;Reference proteome;Zinc;Zinc-finger
XP_004185802.1	EIN_032070	PF01485;		Entamoeba invadens IP1	Metal-binding;Reference proteome;Repeat;Ubl conjugation pathway;Zinc;Zinc-finger
XP_004185840.1	EIN_033950	PF13639;		Entamoeba invadens IP1	Metal-binding;Reference proteome;Zinc;Zinc-finger
XP_004185865.1	EIN_034600	PF00888;	SSF46785;SSF75632;	Entamoeba invadens IP1	Reference proteome
XP_004185912.1	EIN_162000	PF00096;	SSF57667;	Entamoeba invadens IP1	Metal-binding;Reference proteome;Zinc;Zinc-finger
XP_004185965.1	EIN_290470		SSF54928;SSF57756;	Entamoeba invadens IP1	Metal-binding;Reference proteome;Zinc;Zinc-finger
XP_004186000.1	EIN_092190	PF04811;	SSF53300;SSF82919;	Entamoeba invadens IP1	Coiled coil;Reference proteome
XP_004253539.1	EIN_449410	PF01485;		Entamoeba invadens IP1	Metal-binding;Reference proteome;Repeat;Ubl conjugation pathway;Zinc;Zinc-finger
XP_004253636.1	EIN_044230	PF00888;PF10557;	SSF46785;SSF75632;	Entamoeba invadens IP1	Reference proteome
XP_004253639.1	EIN_044260	PF00412;		Entamoeba invadens IP1	LIM domain;Metal-binding;Reference proteome;Zinc
XP_004253694.1	EIN_315020	PF00447;	SSF46785;	Entamoeba invadens IP1	Coiled coil;DNA-binding;Nucleus;Reference proteome
XP_004253747.1	EIN_317350	PF00076;PF00098;	SSF54928;SSF57756;	Entamoeba invadens IP1	Metal-binding;RNA-binding;Reference proteome;Zinc;Zinc-finger
XP_004253756.1	EIN_317940	PF00888;PF10557;	SSF46785;SSF74788;SSF75632;	Entamoeba invadens IP1	Coiled coil;Reference proteome
XP_004253769.1	EIN_318470	PF01399;	SSF46785;	Entamoeba invadens IP1	Reference proteome
XP_004253788.1	EIN_318960	PF04810;	SSF82919;	Entamoeba invadens IP1	Reference proteome
XP_004253804.1	EIN_319820	PF00447;	SSF46785;	Entamoeba invadens IP1	Coiled coil;DNA-binding;Nucleus;Reference proteome
XP_004253859.1	EIN_495430	PF00888;	SSF46785;SSF74788;SSF75632;	Entamoeba invadens IP1	Reference proteome
XP_004253861.1	EIN_495450	PF12353;PF00076;	SSF54928;SSF57756;	Entamoeba invadens IP1	Metal-binding;RNA-binding;Reference proteome;Zinc;Zinc-finger
XP_004253920.1	EIN_354210		SSF54928;SSF57756;	Entamoeba invadens IP1	Reference proteome
XP_004253967.1	EIN_093530	PF08783;		Entamoeba invadens IP1	Reference proteome
XP_004254027.1	EIN_094930	PF01363;	SSF48371;SSF57903;	Entamoeba invadens IP1	Metal-binding;Reference proteome;Zinc;Zinc-finger
XP_004254064.1	EIN_095500	PF02207;	SSF48452;	Entamoeba invadens IP1	Ligase;Metal-binding;Reference proteome;Transferase;Ubl conjugation pathway;Zinc;Zinc-finger
XP_004254107.1	EIN_095930	PF03343;		Entamoeba invadens IP1	Nucleus;Reference proteome
XP_004254132.1	EIN_096180		SSF57903;	Entamoeba invadens IP1	Reference proteome
XP_004254154.1	EIN_096400	PF00642;	SSF90229;	Entamoeba invadens IP1	Metal-binding;Reference proteome;Zinc;Zinc-finger
XP_004254166.1	EIN_096520	PF00412;		Entamoeba invadens IP1	LIM domain;Metal-binding;Reference proteome;Zinc
XP_004254208.1	EIN_097040	PF02146;PF02148;	SSF52467;	Entamoeba invadens IP1	NAD;Reference proteome;Transferase
XP_004254211.1	EIN_097070	PF01485;PF13445;		Entamoeba invadens IP1	Metal-binding;Reference proteome;Repeat;Ubl conjugation pathway;Zinc;Zinc-finger
XP_004254281.1	EIN_097970	PF16835;	SSF57667;	Entamoeba invadens IP1	Nucleus;Reference proteome;Spliceosome;mRNA processing;mRNA splicing
XP_004254290.1	EIN_098460	PF01715;	SSF52540;SSF57667;	Entamoeba invadens IP1	ATP-binding;Nucleotide-binding;Reference proteome;Transferase
XP_004254465.1	EIN_383480		SSF57756;	Entamoeba invadens IP1	Reference proteome
XP_004254479.1	EIN_175260	PF01485;		Entamoeba invadens IP1	Metal-binding;Reference proteome;Repeat;Ubl conjugation pathway;Zinc;Zinc-finger
XP_004254510.1	EIN_410920			Entamoeba invadens IP1	Membrane;Metal-binding;Reference proteome;Signal;Transmembrane;Transmembrane helix;Zinc;Zinc-finger
XP_004254535.1	EIN_411170		SSF57667;	Entamoeba invadens IP1	Reference proteome
XP_004254616.1	EIN_274120	PF00643;PF13445;		Entamoeba invadens IP1	Metal-binding;Phosphoprotein;Reference proteome;Repeat;Zinc;Zinc-finger
XP_004254628.1	EIN_274240	PF00412;		Entamoeba invadens IP1	LIM domain;Metal-binding;Reference proteome;Zinc
XP_004254659.1	EIN_274750	PF13639;		Entamoeba invadens IP1	Membrane;Metal-binding;Reference proteome;Transmembrane;Transmembrane helix;Zinc;Zinc-finger
XP_004254672.1	EIN_274880	PF00319;	SSF55455;	Entamoeba invadens IP1	DNA-binding;Nucleus;Reference proteome;Transcription;Transcription regulation
XP_004254675.1	EIN_274910		SSF49599;	Entamoeba invadens IP1	Metal-binding;Reference proteome;Zinc;Zinc-finger
XP_004254753.1	EIN_418610		SSF82919;	Entamoeba invadens IP1	Reference proteome
XP_004254884.1	EIN_222760	PF00627;PF00443;PF02148;PF17807;	SSF46934;SSF54001;	Entamoeba invadens IP1	Hydrolase;Metal-binding;Reference proteome;Zinc;Zinc-finger
XP_004254932.1	EIN_223740	PF00098;	SSF57756;	Entamoeba invadens IP1	Membrane;Metal-binding;Reference proteome;Transmembrane;Transmembrane helix;Zinc;Zinc-finger
XP_004254933.1	EIN_223750	PF05712;	SSF57667;	Entamoeba invadens IP1	Chromatin regulator;Metal-binding;Nucleus;Reference proteome;Transcription;Transcription regulation;Zinc;Zinc-finger
XP_004254936.1	EIN_223880	PF00557;	SSF46785;SSF55920;	Entamoeba invadens IP1	Aminopeptidase;Hydrolase;Protease;Reference proteome
XP_004254942.1	EIN_223940	PF01246;		Entamoeba invadens IP1	Coiled coil;Reference proteome;Ribonucleoprotein;Ribosomal protein
XP_004254976.1	EIN_224480	PF00319;	SSF55455;	Entamoeba invadens IP1	DNA-binding;Nucleus;Reference proteome;Transcription;Transcription regulation
XP_004255014.1	EIN_225860	PF10557;	SSF46785;	Entamoeba invadens IP1	Reference proteome
XP_004255089.1	EIN_227310	PF00557;	SSF46785;SSF55920;	Entamoeba invadens IP1	Aminopeptidase;Hydrolase;Protease;Reference proteome
XP_004255171.1	EIN_229130	PF01485;PF00097;		Entamoeba invadens IP1	Metal-binding;Reference proteome;Repeat;Ubl conjugation pathway;Zinc;Zinc-finger
XP_004255208.1	EIN_229700	PF00412;		Entamoeba invadens IP1	LIM domain;Metal-binding;Reference proteome;Zinc
XP_004255251.1	EIN_230930	PF01399;	SSF46785;	Entamoeba invadens IP1	Proteasome;Reference proteome
XP_004255293.1	EIN_344820		SSF57903;	Entamoeba invadens IP1	Reference proteome
XP_004255296.1	EIN_344850	PF03828;	SSF81301;	Entamoeba invadens IP1	Magnesium;Metal-binding;Reference proteome;Zinc;Zinc-finger
XP_004255322.1	EIN_335230	PF00076;PF00098;	SSF54928;SSF57756;	Entamoeba invadens IP1	Metal-binding;RNA-binding;Reference proteome;Zinc;Zinc-finger
XP_004255327.1	EIN_335380	PF00076;	SSF54928;SSF57756;	Entamoeba invadens IP1	Metal-binding;RNA-binding;Reference proteome;Ribonucleoprotein;Viral nucleoprotein;Virion;Zinc;Zinc-finger
XP_004255328.1	EIN_335390	PF00076;	SSF54928;SSF57756;	Entamoeba invadens IP1	Metal-binding;RNA-binding;Reference proteome;Zinc;Zinc-finger
XP_004255329.1	EIN_335400	PF00076;	SSF54928;SSF57756;	Entamoeba invadens IP1	Metal-binding;Reference proteome;Zinc;Zinc-finger
XP_004255344.1	EIN_335550	PF00076;PF00098;	SSF54928;SSF57756;	Entamoeba invadens IP1	Metal-binding;Reference proteome;Zinc;Zinc-finger
XP_004255389.1	EIN_460890	PF10557;	SSF46785;SSF75632;	Entamoeba invadens IP1	Reference proteome
XP_004255400.1	EIN_435350	PF00098;	SSF54928;SSF57756;	Entamoeba invadens IP1	Metal-binding;Reference proteome;Zinc;Zinc-finger
XP_004255563.1	EIN_437820	PF00076;PF00098;	SSF54928;SSF57756;	Entamoeba invadens IP1	Metal-binding;RNA-binding;Reference proteome;Zinc;Zinc-finger
XP_004255593.1	EIN_368300		SSF57903;	Entamoeba invadens IP1	Reference proteome
XP_004255598.1	EIN_368550	PF01363;PF00169;PF00621;	SSF48065;SSF57903;	Entamoeba invadens IP1	Cytoplasm;Cytoskeleton;Metal-binding;Reference proteome;Repeat;Zinc;Zinc-finger
XP_004255617.1	EIN_474480	PF13519;	SSF53300;SSF82919;	Entamoeba invadens IP1	Reference proteome
XP_004255634.1	EIN_475550	PF01363;PF00621;	SSF48065;SSF57903;	Entamoeba invadens IP1	Cytoplasm;Cytoskeleton;Metal-binding;Reference proteome;Repeat;Zinc;Zinc-finger
XP_004255746.1	EIN_491840		SSF81383;	Entamoeba invadens IP1	Metal-binding;Reference proteome;Zinc;Zinc-finger
XP_004255829.1	EIN_164980	PF01363;PF00169;PF00621;	SSF48065;SSF57903;	Entamoeba invadens IP1	Coiled coil;Cytoplasm;Cytoskeleton;Metal-binding;Reference proteome;Repeat;Zinc;Zinc-finger
XP_004255876.1	EIN_204200	PF01485;PF13445;		Entamoeba invadens IP1	Metal-binding;Reference proteome;Repeat;Ubl conjugation pathway;Zinc;Zinc-finger
XP_004255925.1	EIN_485460	PF08033;PF04811;PF04810;	SSF53300;SSF82919;	Entamoeba invadens IP1	Reference proteome
XP_004255929.1	EIN_485500		SSF57756;	Entamoeba invadens IP1	Metal-binding;Reference proteome;Zinc;Zinc-finger
XP_004255931.1	EIN_485520	PF13696;	SSF57756;	Entamoeba invadens IP1	Metal-binding;Reference proteome;Zinc;Zinc-finger
XP_004256023.1	EIN_487440	PF01363;PF00169;PF00621;	SSF48065;SSF57903;	Entamoeba invadens IP1	Coiled coil;Cytoplasm;Cytoskeleton;Metal-binding;Reference proteome;Repeat;Zinc;Zinc-finger
XP_004256203.1	EIN_390470	PF00249;PF00569;	SSF46689;	Entamoeba invadens IP1	Metal-binding;Nucleus;Reference proteome;Transcription;Transcription regulation;Zinc;Zinc-finger
XP_004256234.1	EIN_390880		SSF57756;	Entamoeba invadens IP1	Reference proteome
XP_004256241.1	EIN_391050	PF00447;	SSF46785;	Entamoeba invadens IP1	Coiled coil;DNA-binding;Nucleus;Reference proteome
XP_004256255.1	EIN_391390	PF00412;		Entamoeba invadens IP1	LIM domain;Metal-binding;Reference proteome;Zinc
XP_004256262.1	EIN_391460	PF00447;	SSF46785;	Entamoeba invadens IP1	Coiled coil;DNA-binding;Nucleus;Reference proteome
XP_004256296.1	EIN_457840		SSF54928;SSF57756;	Entamoeba invadens IP1	Metal-binding;Reference proteome;Zinc;Zinc-finger
XP_004256315.1	EIN_220060		SSF54928;SSF57756;	Entamoeba invadens IP1	Metal-binding;Reference proteome;Zinc;Zinc-finger
XP_004256352.1	EIN_525560	PF04811;PF04810;	SSF53300;SSF82919;	Entamoeba invadens IP1	Cytoplasm;Cytoplasmic vesicle;ER-Golgi transport;Endoplasmic reticulum;Membrane;Metal-binding;Protein transport;Reference proteome;Transport;Zinc
XP_004256496.1	EIN_516570		SSF54928;SSF57756;	Entamoeba invadens IP1	Metal-binding;Reference proteome;Zinc;Zinc-finger
XP_004256554.1	EIN_425050	PF14634;		Entamoeba invadens IP1	Coiled coil;Meiosis;Metal-binding;Reference proteome;Zinc;Zinc-finger
XP_004256571.1	EIN_425320	PF13639;		Entamoeba invadens IP1	Membrane;Metal-binding;Reference proteome;Transmembrane;Transmembrane helix;Zinc;Zinc-finger
XP_004256591.1	EIN_425820	PF01485;		Entamoeba invadens IP1	Metal-binding;Reference proteome;Repeat;Ubl conjugation pathway;Zinc;Zinc-finger
XP_004256755.1	EIN_402880	PF01246;		Entamoeba invadens IP1	Reference proteome;Ribonucleoprotein;Ribosomal protein
XP_004256805.1	EIN_403680	PF01485;	SSF46934;	Entamoeba invadens IP1	Coiled coil;Metal-binding;Reference proteome;Repeat;Ubl conjugation pathway;Zinc;Zinc-finger
XP_004256816.1	EIN_403890	PF00412;		Entamoeba invadens IP1	LIM domain;Metal-binding;Reference proteome;Zinc
XP_004256870.1	EIN_405130	PF01485;		Entamoeba invadens IP1	Metal-binding;Reference proteome;Repeat;Ubl conjugation pathway;Zinc;Zinc-finger
XP_004257068.1	EIN_504830			Entamoeba invadens IP1	Metal-binding;Reference proteome;Zinc;Zinc-finger
XP_004257077.1	EIN_505120	PF00412;		Entamoeba invadens IP1	LIM domain;Metal-binding;Reference proteome;Zinc
XP_004257104.1	EIN_190430	PF00076;	SSF54928;SSF57756;	Entamoeba invadens IP1	Metal-binding;Reference proteome;Zinc;Zinc-finger
XP_004257639.1	EIN_359510	PF00096;	SSF57667;	Entamoeba invadens IP1	Metal-binding;Reference proteome;Zinc;Zinc-finger
XP_004257646.1	EIN_359680	PF00249;PF00569;	SSF46689;	Entamoeba invadens IP1	Metal-binding;Nucleus;Reference proteome;Transcription;Transcription regulation;Zinc;Zinc-finger
XP_004257693.1	EIN_361450		SSF54928;SSF57756;	Entamoeba invadens IP1	Metal-binding;Reference proteome;Zinc;Zinc-finger
XP_004257805.1	EIN_267500	PF01399;PF18098;	SSF46785;	Entamoeba invadens IP1	Proteasome;Reference proteome
XP_004257846.1	EIN_268110	PF00271;PF02889;	SSF46785;SSF52540;SSF81296;	Entamoeba invadens IP1	ATP-binding;Helicase;Hydrolase;Nucleotide-binding;Reference proteome
XP_004257847.1	EIN_268220	PF00270;PF00271;PF02889;	SSF46785;SSF52540;	Entamoeba invadens IP1	ATP-binding;Coiled coil;Helicase;Hydrolase;Nucleotide-binding;Reference proteome
XP_004257879.1	EIN_268840	PF00076;PF00098;PF14392;	SSF54928;SSF57756;	Entamoeba invadens IP1	Metal-binding;RNA-binding;Reference proteome;Zinc;Zinc-finger
XP_004257884.1	EIN_269090	PF11931;PF16837;	SSF57667;	Entamoeba invadens IP1	Coiled coil;Metal-binding;Reference proteome;Zinc;Zinc-finger
XP_004257934.1	EIN_149800		SSF57756;	Entamoeba invadens IP1	Metal-binding;Reference proteome;Zinc;Zinc-finger
XP_004258008.1	EIN_151340	PF01485;PF13445;		Entamoeba invadens IP1	Metal-binding;Reference proteome;Repeat;Ubl conjugation pathway;Zinc;Zinc-finger
XP_004258033.1	EIN_152390	PF00022;PF05110;	SSF53067;	Entamoeba invadens IP1	Reference proteome
XP_004258046.1	EIN_152720			Entamoeba invadens IP1	Membrane;Metal-binding;Reference proteome;Transmembrane;Transmembrane helix;Zinc;Zinc-finger
XP_004258110.1	EIN_153760	PF04157;	SSF46785;	Entamoeba invadens IP1	Coiled coil;Reference proteome
XP_004258114.1	EIN_153800	PF00270;PF00271;PF18149;PF02889;	SSF46785;SSF52540;	Entamoeba invadens IP1	ATP-binding;Coiled coil;Helicase;Hydrolase;Nucleotide-binding;Reference proteome;Ribonucleoprotein;Viral nucleoprotein;Virion
XP_004258124.1	EIN_153900	PF02037;	SSF68906;	Entamoeba invadens IP1	DNA-binding;Metal-binding;Reference proteome;Zinc;Zinc-finger
XP_004258153.1	EIN_154490	PF01485;	SSF46934;	Entamoeba invadens IP1	Metal-binding;Reference proteome;Repeat;Ubl conjugation pathway;Zinc;Zinc-finger
XP_004258396.1	EIN_205920	PF12906;		Entamoeba invadens IP1	Membrane;Reference proteome;Transmembrane;Transmembrane helix
XP_004258398.1	EIN_205940	PF00076;PF00098;	SSF54928;SSF57756;	Entamoeba invadens IP1	Metal-binding;RNA-binding;Reference proteome;Zinc;Zinc-finger
XP_004258401.1	EIN_206070	PF00098;	SSF57756;	Entamoeba invadens IP1	Metal-binding;Reference proteome;Zinc;Zinc-finger
XP_004258402.1	EIN_206080	PF00098;	SSF57756;	Entamoeba invadens IP1	Metal-binding;Reference proteome;Zinc;Zinc-finger
XP_004258403.1	EIN_206090	PF00076;PF00098;	SSF54928;SSF57756;	Entamoeba invadens IP1	Coiled coil;Metal-binding;RNA-binding;Reference proteome;Zinc;Zinc-finger
XP_004258838.1	EIN_379340	PF13639;		Entamoeba invadens IP1	Membrane;Metal-binding;Reference proteome;Signal;Transmembrane;Transmembrane helix;Zinc;Zinc-finger
XP_004258849.1	EIN_379550	PF01381;	SSF47413;	Entamoeba invadens IP1	Reference proteome
XP_004258869.1	EIN_379950	PF02270;	SSF46785;	Entamoeba invadens IP1	Reference proteome
XP_004258886.1	EIN_380320	PF06220;	SSF57667;	Entamoeba invadens IP1	Metal-binding;Reference proteome;Zinc
XP_004258943.1	EIN_381390	PF12678;		Entamoeba invadens IP1	Metal-binding;Reference proteome;Zinc;Zinc-finger
XP_004258944.1	EIN_381400	PF12678;		Entamoeba invadens IP1	Metal-binding;Reference proteome;Zinc;Zinc-finger
XP_004259001.1	EIN_118040	PF02891;		Entamoeba invadens IP1	Coiled coil;Metal-binding;Reference proteome;Zinc;Zinc-finger
XP_004259066.1	EIN_119790	PF13519;	SSF53300;SSF82919;	Entamoeba invadens IP1	Reference proteome
XP_004259128.1	EIN_256560	PF13519;	SSF53300;SSF82919;	Entamoeba invadens IP1	Coiled coil;Reference proteome
XP_004259184.1	EIN_333300	PF00076;	SSF54928;SSF57756;	Entamoeba invadens IP1	Metal-binding;Reference proteome;Zinc;Zinc-finger
XP_004259208.1	EIN_334340	PF01485;	SSF54928;	Entamoeba invadens IP1	Metal-binding;Reference proteome;Repeat;Ubl conjugation pathway;Zinc;Zinc-finger
XP_004259239.1	EIN_523660	PF00447;	SSF46785;	Entamoeba invadens IP1	Coiled coil;DNA-binding;Nucleus;Reference proteome
XP_004259370.1	EIN_165640		SSF54928;SSF57756;	Entamoeba invadens IP1	Metal-binding;Reference proteome;Zinc;Zinc-finger
XP_004259371.1	EIN_165650	PF00098;	SSF54928;SSF57756;	Entamoeba invadens IP1	Metal-binding;Reference proteome;Zinc;Zinc-finger
XP_004259437.1	EIN_370080	PF00076;	SSF54928;SSF57756;	Entamoeba invadens IP1	Metal-binding;RNA-binding;Reference proteome;Zinc;Zinc-finger
XP_004259491.1	EIN_371320	PF16415;PF16417;PF04054;		Entamoeba invadens IP1	Reference proteome
XP_004259525.1	EIN_371660	PF00447;	SSF46785;	Entamoeba invadens IP1	Coiled coil;DNA-binding;Nucleus;Reference proteome
XP_004259612.1	EIN_507220		SSF57756;	Entamoeba invadens IP1	Coiled coil;Metal-binding;Reference proteome;Zinc;Zinc-finger
XP_004260438.1	EIN_005680	PF05383;	SSF46785;	Entamoeba invadens IP1	RNA-binding;Reference proteome;Ribonucleoprotein;Viral nucleoprotein;Virion
XP_004261074.1	EIN_130320	PF00412;		Entamoeba invadens IP1	LIM domain;Metal-binding;Reference proteome;Zinc
XP_004261083.1	EIN_130510	PF00096;	SSF57667;	Entamoeba invadens IP1	Metal-binding;Reference proteome;Zinc;Zinc-finger
XP_004261111.1	EIN_131890	PF02891;		Entamoeba invadens IP1	Ligase;Metal-binding;Reference proteome;Zinc;Zinc-finger
XP_004261312.1	EIN_116720	PF01485;PF00644;		Entamoeba invadens IP1	Metal-binding;Reference proteome;Repeat;Ubl conjugation pathway;Zinc;Zinc-finger
XP_004261354.1	EIN_497330		SSF57756;	Entamoeba invadens IP1	Reference proteome
XP_004261358.1	EIN_497470		SSF57903;	Entamoeba invadens IP1	Reference proteome
XP_004261407.1	EIN_498360	PF01485;PF13445;		Entamoeba invadens IP1	Metal-binding;Reference proteome;Repeat;Ubl conjugation pathway;Zinc;Zinc-finger
XP_004261412.1	EIN_498410	PF01363;PF00621;	SSF48065;SSF57903;	Entamoeba invadens IP1	Cytoplasm;Cytoskeleton;Metal-binding;Reference proteome;Repeat;Zinc;Zinc-finger
XP_004261426.1	EIN_498850	PF00642;	SSF90229;	Entamoeba invadens IP1	Metal-binding;Reference proteome;Zinc;Zinc-finger
XP_004261431.1	EIN_498900	PF02002;	SSF46785;	Entamoeba invadens IP1	Coiled coil;Reference proteome;Transcription
XP_004261522.1	EIN_341190	PF09202;	SSF46785;SSF56112;	Entamoeba invadens IP1	ATP-binding;Kinase;Magnesium;Nucleotide-binding;Reference proteome;Serine/threonine-protein kinase;Transferase
XP_004261581.1	EIN_247040	PF00447;	SSF46785;	Entamoeba invadens IP1	Coiled coil;DNA-binding;Nucleus;Reference proteome;Stress response
XP_004261593.1	EIN_247160			Entamoeba invadens IP1	Metal-binding;Reference proteome;Zinc;Zinc-finger
XP_004261627.1	EIN_248200	PF00888;PF10557;	SSF46785;SSF74788;SSF75632;	Entamoeba invadens IP1	Reference proteome
XP_004261658.1	EIN_249210	PF01399;PF10602;	SSF46785;	Entamoeba invadens IP1	Coiled coil;Proteasome;Reference proteome
XP_004261664.1	EIN_249270	PF02045;		Entamoeba invadens IP1	DNA-binding;Nucleus;Reference proteome;Transcription;Transcription regulation
XP_004261675.1	EIN_249480			Entamoeba invadens IP1	Metal-binding;Reference proteome;Zinc;Zinc-finger
XP_004261692.1	EIN_250150	PF06320;		Entamoeba invadens IP1	Reference proteome
XP_004261726.1	EIN_250890			Entamoeba invadens IP1	Membrane;Metal-binding;Reference proteome;Transmembrane;Transmembrane helix;Zinc;Zinc-finger
XP_004261763.1	EIN_251760	PF00307;PF00412;	SSF47576;	Entamoeba invadens IP1	LIM domain;Metal-binding;Reference proteome;Zinc
XP_004261793.1	EIN_252460	PF04157;	SSF46785;	Entamoeba invadens IP1	Coiled coil;Reference proteome
XP_004261801.1	EIN_252640	PF00076;PF00642;	SSF54928;SSF90229;	Entamoeba invadens IP1	Metal-binding;RNA-binding;Reference proteome;Repeat;Zinc;Zinc-finger
XP_004261807.1	EIN_252800	PF04811;	SSF53300;SSF82919;	Entamoeba invadens IP1	Reference proteome
XP_004261842.1	EIN_253350	PF10357;	SSF57667;	Entamoeba invadens IP1	Coiled coil;Reference proteome
XP_004261845.1	EIN_253380			Entamoeba invadens IP1	Reference proteome
XP_004261901.1	EIN_428060		SSF57903;	Entamoeba invadens IP1	Metal-binding;Reference proteome;Zinc;Zinc-finger
XP_004261938.1	EIN_429130	PF00097;		Entamoeba invadens IP1	Coiled coil;Metal-binding;Reference proteome;Zinc;Zinc-finger
XP_004261956.1	EIN_429610	PF17122;		Entamoeba invadens IP1	Metal-binding;Reference proteome;Zinc;Zinc-finger
XP_004262012.1	EIN_430470	PF13639;		Entamoeba invadens IP1	Metal-binding;Reference proteome;Zinc;Zinc-finger
XP_004262036.1	EIN_430710	PF10571;		Entamoeba invadens IP1	Reference proteome
XP_004262050.1	EIN_430850			Entamoeba invadens IP1	Membrane;Metal-binding;Reference proteome;Transmembrane;Transmembrane helix;Zinc;Zinc-finger
XP_004262074.1	EIN_141650	PF01485;PF13445;		Entamoeba invadens IP1	Metal-binding;Reference proteome;Repeat;Ubl conjugation pathway;Zinc;Zinc-finger
XP_004257142.1	EIN_015000	SSF57756		Entamoeba invadens IP2	Zinc finger, CCHC-type superfamily
XP_004257177.1	EIN_016250	SSF57716		Entamoeba invadens IP3	0
XP_004257197.1	EIN_016450	SSF57667		Entamoeba invadens IP4	Zinc finger C2H2 superfamily
XP_004257226.1	EIN_017440	SSF57850		Entamoeba invadens IP5	0
XP_004257241.1	EIN_018190	SSF57903		Entamoeba invadens IP6	Zinc finger, FYVE/PHD-type
XP_004257325.1	EIN_019930	PF02891		Entamoeba invadens IP7	0
XP_004257331.1	EIN_020090	PF00249		Entamoeba invadens IP8	0
XP_004257342.1	EIN_020200	SSF82919		Entamoeba invadens IP9	Zinc finger, Sec23/Sec24-type superfamily
XP_004257358.1	EIN_020660	PF02891		Entamoeba invadens IP10	0
XP_004257396.1	EIN_022240	SSF57903		Entamoeba invadens IP11	Zinc finger, FYVE/PHD-type
XP_004257447.1	EIN_023650	PF00249		Entamoeba invadens IP12	0
XP_004257470.1	EIN_024080	SSF57716		Entamoeba invadens IP13	0
XP_004257486.1	EIN_025140	PF03131		Entamoeba invadens IP14	0
XP_004257584.1	EIN_026920	SSF57850		Entamoeba invadens IP15	0
XP_004185770.1	EIN_031250	PF00249		Entamoeba invadens IP16	0
XP_004261211.1	EIN_047330	PF00249		Entamoeba invadens IP17	0
XP_004259786.1	EIN_052100	SSF57850		Entamoeba invadens IP18	0
XP_004259808.1	EIN_052520	SSF57716		Entamoeba invadens IP19	0
XP_004259844.1	EIN_052980	SSF57716		Entamoeba invadens IP20	0
XP_004259855.1	EIN_053190	SSF46785		Entamoeba invadens IP21	Winged helix DNA-binding domain superfamily
XP_004259870.1	EIN_053440	SSF90229		Entamoeba invadens IP22	Zinc finger, CCCH-type superfamily
XP_004259900.1	EIN_053940	SSF57850		Entamoeba invadens IP23	0
XP_004259906.1	EIN_054000	SSF57716		Entamoeba invadens IP24	0
XP_004259920.1	EIN_054240	SSF57850		Entamoeba invadens IP25	0
XP_004259935.1	EIN_054490	SSF57850		Entamoeba invadens IP26	0
XP_004260047.1	EIN_056510	SSF57667		Entamoeba invadens IP27	Zinc finger C2H2 superfamily
XP_004260074.1	EIN_056880	SSF46785		Entamoeba invadens IP28	Winged helix DNA-binding domain superfamily
XP_004260157.1	EIN_058010	SSF57716		Entamoeba invadens IP29	0
XP_004260170.1	EIN_058540	SSF57903		Entamoeba invadens IP30	Zinc finger, FYVE/PHD-type
XP_004260228.1	EIN_059420	SSF46785		Entamoeba invadens IP31	Winged helix DNA-binding domain superfamily
XP_004260290.1	EIN_060640	PF00447		Entamoeba invadens IP32	0
XP_004260322.1	EIN_061160	SSF46785		Entamoeba invadens IP33	Winged helix DNA-binding domain superfamily
XP_004260360.1	EIN_063040	SSF46785		Entamoeba invadens IP34	Winged helix DNA-binding domain superfamily
XP_004184366.1	EIN_079420	PF00249		Entamoeba invadens IP35	0
XP_004184367.1	EIN_079430	SSF57850		Entamoeba invadens IP36	0
XP_004184383.1	EIN_079790	SSF82919		Entamoeba invadens IP37	Zinc finger, Sec23/Sec24-type superfamily
XP_004184442.1	EIN_080680	PF00320		Entamoeba invadens IP38	0
XP_004184451.1	EIN_080770	SSF46785		Entamoeba invadens IP39	Winged helix DNA-binding domain superfamily
XP_004184519.1	EIN_082550	SSF90229		Entamoeba invadens IP40	Zinc finger, CCCH-type superfamily
XP_004184583.1	EIN_083790	SSF57850		Entamoeba invadens IP41	0
XP_004184619.1	EIN_084750	PF06839		Entamoeba invadens IP42	0
XP_004184626.1	EIN_084920	PF02891		Entamoeba invadens IP43	0
XP_004184644.1	EIN_085100	SSF46785		Entamoeba invadens IP44	Winged helix DNA-binding domain superfamily
XP_004184646.1	EIN_085120	SSF46785		Entamoeba invadens IP45	Winged helix DNA-binding domain superfamily
XP_004184672.1	EIN_085680	SSF57903		Entamoeba invadens IP46	Zinc finger, FYVE/PHD-type
XP_004184694.1	EIN_086000	SSF57716		Entamoeba invadens IP47	0
XP_004184710.1	EIN_086260	PF00249		Entamoeba invadens IP48	0
XP_004184733.1	EIN_086690	SSF46785		Entamoeba invadens IP49	Winged helix DNA-binding domain superfamily
XP_004184735.1	EIN_086710	SSF46785		Entamoeba invadens IP50	Winged helix DNA-binding domain superfamily
XP_004184756.1	EIN_087120	PF00249		Entamoeba invadens IP51	0
XP_004184769.1	EIN_087250	SSF57903		Entamoeba invadens IP52	Zinc finger, FYVE/PHD-type
XP_004184806.1	EIN_088120	SSF57756		Entamoeba invadens IP53	Zinc finger, CCHC-type superfamily
XP_004254055.1	EIN_095310	PF00249		Entamoeba invadens IP54	0
XP_004183812.1	EIN_168610	PF00249		Entamoeba invadens IP55	0
XP_004183827.1	EIN_168860	PF00249		Entamoeba invadens IP56	0
XP_004183840.1	EIN_169190	PF00249		Entamoeba invadens IP57	0
XP_004183857.1	EIN_169560	PF00249		Entamoeba invadens IP58	0
XP_004260541.1	EIN_175570	PF07093		Entamoeba invadens IP59	0
XP_004260554.1	EIN_175700	PF03131		Entamoeba invadens IP60	0
XP_004260576.1	EIN_176020	SSF57850		Entamoeba invadens IP61	0
XP_004260646.1	EIN_177620	SSF90229		Entamoeba invadens IP62	Zinc finger, CCCH-type superfamily
XP_004260688.1	EIN_178740	PF00249		Entamoeba invadens IP63	0
XP_004260692.1	EIN_179080	SSF57716		Entamoeba invadens IP64	0
XP_004260703.1	EIN_179290	SSF46785		Entamoeba invadens IP65	Winged helix DNA-binding domain superfamily
XP_004260750.1	EIN_181460	SSF57850		Entamoeba invadens IP66	0
XP_004260788.1	EIN_182440	PF00249		Entamoeba invadens IP67	0
XP_004260824.1	EIN_183100	SSF57716		Entamoeba invadens IP68	0
XP_004260837.1	EIN_183730	PF00249		Entamoeba invadens IP69	0
XP_004260920.1	EIN_185360	SSF57756		Entamoeba invadens IP70	Zinc finger, CCHC-type superfamily
XP_004260921.1	EIN_185370	SSF57850		Entamoeba invadens IP71	0
XP_004261008.1	EIN_186640	SSF57903		Entamoeba invadens IP72	Zinc finger, FYVE/PHD-type
XP_004258410.1	EIN_206260	PF00249		Entamoeba invadens IP73	0
XP_004258444.1	EIN_207200	PF00249		Entamoeba invadens IP74	0
XP_004257814.1	EIN_267690	PF00249		Entamoeba invadens IP75	0
XP_004184251.1	EIN_284910	PF00249		Entamoeba invadens IP76	0
XP_004186078.1	EIN_307180	PF00249		Entamoeba invadens IP77	0
XP_004186081.1	EIN_307410	PF00249		Entamoeba invadens IP78	0
XP_004186105.1	EIN_308550	PF00249		Entamoeba invadens IP79	0
XP_004184327.1	EIN_310240	PF00249		Entamoeba invadens IP80	0
XP_004257641.1	EIN_359630	PF00249		Entamoeba invadens IP81	0
XP_004258866.1	EIN_379820	PF00249		Entamoeba invadens IP82	0
XP_004256577.1	EIN_425380	PF00249		Entamoeba invadens IP83	0
XP_004255720.1	EIN_490880	PF00249		Entamoeba invadens IP84	0

## Sheet: E_nuttalli
Supplementary Table 1. Transcripcion factors of Entamoebas strains. InterProScan was used to map InterPro families and DBDs, using default parameters.
Organisms: E. nuttalli
Cross-reference (RefSeq)	Gene names	Cross-reference (Pfam)	Cross-reference (SUPFAM)	Status
XP_008854614.1	ENU1_000220		SSF81383;	Metal-binding;Zinc;Zinc-finger
XP_008854651.1	ENU1_001310	PF01399;	SSF46785;
XP_008854699.1	ENU1_003140		SSF50978;	Coiled coil;Metal-binding;Zinc;Zinc-finger
XP_008854727.1	ENU1_004140	PF13696;	SSF57756;	Metal-binding;Zinc;Zinc-finger
XP_008854731.1	ENU1_004360	PF00627;PF00443;PF02148;PF17807;	SSF46934;SSF54001;	Coiled coil;Hydrolase;Metal-binding;Protease;Thiol protease;Ubl conjugation pathway;Zinc;Zinc-finger
XP_008854746.1	ENU1_004870	PF00447;	SSF46785;	Coiled coil;DNA-binding;Nucleus;Stress response
XP_008854765.1	ENU1_005600	PF00888;PF10557;	SSF46785;SSF74788;SSF75632;
XP_008854782.1	ENU1_006770			Metal-binding;Zinc;Zinc-finger
XP_008854824.1	ENU1_008090	PF13639;		Membrane;Metal-binding;Signal;Transmembrane;Transmembrane helix;Zinc;Zinc-finger
XP_008854855.1	ENU1_009480	PF13086;PF13087;PF10382;PF06839;	SSF52540;	Coiled coil;Metal-binding;Zinc;Zinc-finger
XP_008854867.1	ENU1_009970	PF00249;PF00569;	SSF46689;	Coiled coil;Metal-binding;Nucleus;Transcription;Transcription regulation;Zinc;Zinc-finger
XP_008854928.1	ENU1_011840			Metal-binding;Repeat;Zinc;Zinc-finger
XP_008855000.1	ENU1_014200	PF00888;PF10557;	SSF46785;SSF75632;	Coiled coil
XP_008855025.1	ENU1_014990			Membrane;Metal-binding;Transmembrane;Transmembrane helix;Zinc;Zinc-finger
XP_008855040.1	ENU1_015230	PF00076;PF00098;	SSF54928;SSF57756;	Coiled coil;Metal-binding;RNA-binding;Zinc;Zinc-finger
XP_008855057.1	ENU1_015580	PF01363;PF00169;PF00621;	SSF48065;SSF57903;	Cytoplasm;Cytoskeleton;Metal-binding;Repeat;Zinc;Zinc-finger
XP_008855108.1	ENU1_017620			Metal-binding;Zinc;Zinc-finger
XP_008855119.1	ENU1_017820	PF04824;PF04825;	SSF46785;	Cell cycle;Coiled coil;Nucleus
XP_008855121.1	ENU1_017840	PF04212;	SSF116846;
XP_008855123.1	ENU1_017860	PF01485;PF13445;		Metal-binding;Repeat;Ubl conjugation pathway;Zinc;Zinc-finger
XP_008855156.1	ENU1_018820	PF00628;	SSF57903;	Metal-binding;Zinc;Zinc-finger
XP_008855258.1	ENU1_022280	PF00447;	SSF46785;	Coiled coil;DNA-binding;Nucleus;Stress response
XP_008855376.1	ENU1_026160	PF01399;PF18055;	SSF46785;	Coiled coil;Proteasome
XP_008855536.1	ENU1_031360	PF00621;	SSF48065;SSF57903;
XP_008855600.1	ENU1_034070	PF08033;PF04811;PF04810;	SSF53300;SSF82919;
XP_008855603.1	ENU1_034190	PF00447;	SSF46785;	Coiled coil;DNA-binding;Nucleus;Stress response
XP_008855654.1	ENU1_036160			Metal-binding;Zinc;Zinc-finger
XP_008855782.1	ENU1_041310			Membrane;Metal-binding;Transmembrane;Transmembrane helix;Zinc;Zinc-finger
XP_008855808.1	ENU1_042290	PF02891;		Metal-binding;Zinc;Zinc-finger
XP_008855809.1	ENU1_042390	PF01363;PF00169;PF00621;	SSF48065;SSF57903;	Coiled coil;Cytoplasm;Cytoskeleton;Metal-binding;Repeat;Zinc;Zinc-finger
XP_008855817.1	ENU1_042740	PF08063;PF00644;PF02877;PF05406;PF00645;	SSF142921;SSF47587;	ADP-ribosylation;Coiled coil;Glycosyltransferase;Metal-binding;NAD;Nucleus;Transferase;Zinc;Zinc-finger
XP_008855845.1	ENU1_043650	PF00447;
XP_008855847.1	ENU1_043850	PF08033;PF04811;PF04810;	SSF53300;SSF82919;
XP_008855939.1	ENU1_046770
XP_008855963.1	ENU1_047190	PF00270;PF00271;PF18149;PF02889;	SSF46785;SSF52540;	ATP-binding;Coiled coil;Helicase;Hydrolase;Nucleotide-binding
XP_008856057.1	ENU1_050290	PF00642;	SSF90229;	Metal-binding;Zinc;Zinc-finger
XP_008856062.1	ENU1_050340	PF00626;PF08033;PF04815;PF04811;PF04810;	SSF53300;SSF81811;SSF82754;SSF82919;	Cytoplasm;Cytoplasmic vesicle;ER-Golgi transport;Endoplasmic reticulum;Membrane;Metal-binding;Protein transport;Transport;Zinc
XP_008856090.1	ENU1_051070		SSF57903;	Coiled coil
XP_008856152.1	ENU1_053490	PF01381;	SSF47413;	Coiled coil
XP_008856209.1	ENU1_055590	PF01485;		Metal-binding;Repeat;Ubl conjugation pathway;Zinc;Zinc-finger
XP_008856232.1	ENU1_056270	PF12171;	SSF57667;	Metal-binding;Zinc;Zinc-finger
XP_008856272.1	ENU1_057300		SSF48371;SSF57903;	Coiled coil;Metal-binding;Zinc;Zinc-finger
XP_008856338.1	ENU1_059670	PF00320;		Metal-binding;Zinc;Zinc-finger
XP_008856351.1	ENU1_060160	PF12171;	SSF57667;	Metal-binding;Nucleus;Zinc;Zinc-finger
XP_008856417.1	ENU1_062890	PF08033;PF04815;PF04811;PF04810;	SSF53300;SSF81811;SSF82754;SSF82919;	Protein transport;Transport
XP_008856444.1	ENU1_064240	PF00076;PF00098;	SSF54928;SSF57756;	Metal-binding;RNA-binding;Zinc;Zinc-finger
XP_008856478.1	ENU1_065300			Metal-binding;Zinc;Zinc-finger
XP_008856483.1	ENU1_065350	PF00412;		LIM domain;Metal-binding;Zinc
XP_008856503.1	ENU1_065920	PF13639;		Membrane;Metal-binding;Transmembrane;Transmembrane helix;Zinc;Zinc-finger
XP_008856526.1	ENU1_066780	PF13639;		Membrane;Metal-binding;Transmembrane;Transmembrane helix;Zinc;Zinc-finger
XP_008856558.1	ENU1_067730			Metal-binding;Zinc;Zinc-finger
XP_008856627.1	ENU1_070040	PF01363;PF00169;PF00621;	SSF48065;SSF57903;	Cytoplasm;Cytoskeleton;Metal-binding;Repeat;Zinc;Zinc-finger
XP_008856634.1	ENU1_070380		SSF46785;
XP_008856711.1	ENU1_073940	PF03343;		Nucleus
XP_008856719.1	ENU1_074020	PF12861;		Cell cycle;Cell division;Metal-binding;Mitosis;Ubl conjugation pathway;Zinc;Zinc-finger
XP_008856725.1	ENU1_074170	PF01399;PF18098;	SSF46785;	Coiled coil;Proteasome
XP_008856742.1	ENU1_075150	PF04157;	SSF46785;
XP_008856784.1	ENU1_076560	PF00096;	SSF57667;	Metal-binding;Zinc;Zinc-finger
XP_008856794.1	ENU1_077020	PF00557;	SSF46785;SSF55920;
XP_008856812.1	ENU1_077560	PF01485;		Coiled coil;Metal-binding;Repeat;Ubl conjugation pathway;Zinc;Zinc-finger
XP_008856916.1	ENU1_080670	PF04157;	SSF46785;
XP_008856920.1	ENU1_080710	PF00270;PF00271;PF02889;	SSF46785;SSF52540;SSF81296;	ATP-binding;Coiled coil;Helicase;Hydrolase;Nucleotide-binding
XP_008856924.1	ENU1_080750	PF05383;	SSF46785;SSF54928;	Nucleus;RNA-binding;Ribonucleoprotein;Viral nucleoprotein;Virion
XP_008856957.1	ENU1_081890	PF13639;		Metal-binding;Zinc;Zinc-finger
XP_008857013.1	ENU1_084080	PF00265;	SSF52540;	ATP-binding;DNA synthesis;Kinase;Nucleotide-binding;Transferase
XP_008857017.1	ENU1_084300	PF04182;	SSF46785;	Coiled coil;DNA-binding;Nucleus;Phosphoprotein;Transcription
XP_008857059.1	ENU1_085620	PF00412;		LIM domain;Metal-binding;Zinc
XP_008857087.1	ENU1_085990	PF00447;	SSF46785;	Coiled coil;DNA-binding;Nucleus;Stress response
XP_008857090.1	ENU1_086110	PF00642;	SSF90229;	Metal-binding;Zinc;Zinc-finger
XP_008857096.1	ENU1_086260		SSF47454;	Coiled coil
XP_008857125.1	ENU1_087180	PF00622;	SSF49899;	Coiled coil;Metal-binding;Zinc;Zinc-finger
XP_008857130.1	ENU1_087230	PF00412;		Coiled coil;LIM domain;Metal-binding;Zinc
XP_008857143.1	ENU1_087810	PF00319;	SSF55455;	DNA-binding;Nucleus;Transcription;Transcription regulation
XP_008857152.1	ENU1_088260	PF00447;	SSF46785;	Coiled coil;DNA-binding;Nucleus;Stress response
XP_008857201.1	ENU1_089650	PF02891;		Metal-binding;Zinc;Zinc-finger
XP_008857215.1	ENU1_090330	PF07716;		Coiled coil
XP_008857221.1	ENU1_090480	PF00319;	SSF55455;	DNA-binding;Nucleus;Transcription;Transcription regulation
XP_008857238.1	ENU1_090830			Metal-binding;Zinc;Zinc-finger
XP_008857271.1	ENU1_091700	PF00443;PF02148;	SSF54001;	Hydrolase;Metal-binding;Spliceosome;Zinc;Zinc-finger;mRNA processing;mRNA splicing
XP_008857330.1	ENU1_093920	PF12756;PF12171;	SSF57667;	Metal-binding;Nucleus;Zinc;Zinc-finger
XP_008857346.1	ENU1_094640		SSF82919;
XP_008857360.1	ENU1_095140	PF00888;PF10557;	SSF46785;SSF74788;SSF75632;
XP_008857412.1	ENU1_096830	PF03131;		Coiled coil;DNA-binding
XP_008857415.1	ENU1_096950	PF08033;PF04811;	SSF53300;SSF81811;SSF82919;
XP_008857441.1	ENU1_097840	PF05383;PF00076;	SSF46785;SSF54928;	Nucleus;RNA-binding
XP_008857449.1	ENU1_098010	PF03107;
XP_008857453.1	ENU1_098140	PF13240;
XP_008857505.1	ENU1_100010	PF00412;		LIM domain;Metal-binding;Zinc
XP_008857558.1	ENU1_101890	PF00098;	SSF57756;	Metal-binding;Zinc;Zinc-finger
XP_008857573.1	ENU1_102400		SSF57903;	Coiled coil;Metal-binding;Zinc;Zinc-finger
XP_008857675.1	ENU1_106660	PF02891;		Metal-binding;Zinc;Zinc-finger
XP_008857699.1	ENU1_107980	PF02270;	SSF46785;
XP_008857700.1	ENU1_107990	PF01246;		Ribonucleoprotein;Ribosomal protein
XP_008857720.1	ENU1_108730
XP_008857742.1	ENU1_109860	PF00226;PF12171;	SSF46565;SSF57667;	Coiled coil;Metal-binding;Zinc;Zinc-finger
XP_008857753.1	ENU1_110600	PF02207;		Metal-binding;Transferase;Ubl conjugation pathway;Zinc;Zinc-finger
XP_008857781.1	ENU1_111510			Membrane;Metal-binding;Transmembrane;Transmembrane helix;Zinc;Zinc-finger
XP_008857829.1	ENU1_113070	PF01485;		Metal-binding;Repeat;Ubl conjugation pathway;Zinc;Zinc-finger
XP_008857845.1	ENU1_113320	PF00498;PF00097;	SSF49879;	Metal-binding;Zinc;Zinc-finger
XP_008857911.1	ENU1_115870	PF01363;PF00169;PF00621;	SSF48065;SSF57903;	Cytoplasm;Cytoskeleton;Metal-binding;Repeat;Zinc;Zinc-finger
XP_008857922.1	ENU1_116250			Membrane;Transmembrane;Transmembrane helix
XP_008857925.1	ENU1_116370	PF01363;PF00169;PF00621;	SSF48065;SSF57903;	Coiled coil;Cytoplasm;Cytoskeleton;Metal-binding;Repeat;Zinc;Zinc-finger
XP_008857963.1	ENU1_118020	PF08790;	SSF57667;	Metal-binding;Nucleus;Repeat;Zinc;Zinc-finger
XP_008858011.1	ENU1_119500		SSF57667;
XP_008858013.1	ENU1_119520	PF01363;PF00621;	SSF48065;SSF57903;	Cytoplasm;Cytoskeleton;Metal-binding;Repeat;Zinc;Zinc-finger
XP_008858016.1	ENU1_119640	PF13639;		Membrane;Metal-binding;Transmembrane;Transmembrane helix;Zinc;Zinc-finger
XP_008858030.1	ENU1_120230	PF00447;	SSF46785;	DNA-binding;Nucleus;Stress response
XP_008858048.1	ENU1_121040	PF00412;		LIM domain;Metal-binding;Zinc
XP_008858057.1	ENU1_121680	PF11923;PF05670;PF00098;	SSF57756;	Coiled coil;Metal-binding;Zinc;Zinc-finger
XP_008858067.1	ENU1_122320	PF13639;		Metal-binding;Zinc;Zinc-finger
XP_008858160.1	ENU1_125350			Membrane;Metal-binding;Transmembrane;Transmembrane helix;Zinc;Zinc-finger
XP_008858183.1	ENU1_126390	PF01363;PF00169;PF00621;	SSF48065;SSF57903;	Coiled coil;Cytoplasm;Cytoskeleton;Metal-binding;Repeat;Zinc;Zinc-finger
XP_008858197.1	ENU1_126890			Metal-binding;Zinc;Zinc-finger
XP_008858248.1	ENU1_129040			Coiled coil
XP_008858257.1	ENU1_129400	PF00307;PF00412;	SSF47576;	Coiled coil;LIM domain;Metal-binding;Zinc
XP_008858273.1	ENU1_130280	PF01363;PF00169;PF00621;	SSF48065;SSF57903;	Cytoplasm;Cytoskeleton;Metal-binding;Repeat;Zinc;Zinc-finger
XP_008858288.1	ENU1_131060	PF14634;		Metal-binding;Repeat;Ubl conjugation pathway;Zinc;Zinc-finger
XP_008858302.1	ENU1_131660	PF01485;PF13445;		Coiled coil;Metal-binding;Repeat;Ubl conjugation pathway;Zinc;Zinc-finger
XP_008858311.1	ENU1_131840	PF00447;	SSF46785;	Coiled coil;DNA-binding;Nucleus;Stress response
XP_008858328.1	ENU1_132730	PF00307;PF00412;	SSF47576;	LIM domain;Membrane;Metal-binding;Transmembrane;Transmembrane helix;Zinc
XP_008858394.1	ENU1_135460	PF02207;		Metal-binding;Transferase;Ubl conjugation pathway;Zinc;Zinc-finger
XP_008858418.1	ENU1_136420	PF00888;PF10557;	SSF46785;SSF74788;SSF75632;	Coiled coil
XP_008858420.1	ENU1_136530			Coiled coil
XP_008858449.1	ENU1_137540	PF13445;		Coiled coil;Metal-binding;Zinc;Zinc-finger
XP_008858474.1	ENU1_138060	PF00076;PF00098;	SSF54928;SSF57756;	Metal-binding;RNA-binding;Zinc;Zinc-finger
XP_008858511.1	ENU1_139900	PF16415;PF16417;PF04054;
XP_008858607.1	ENU1_142940	PF01833;	SSF57903;SSF81296;	Coiled coil
XP_008858624.1	ENU1_143650			Metal-binding;Zinc;Zinc-finger
XP_008858645.1	ENU1_144220	PF00412;		LIM domain;Metal-binding;Zinc
XP_008858646.1	ENU1_144230	PF00412;		LIM domain;Metal-binding;Zinc
XP_008858718.1	ENU1_146790	PF02146;PF02148;	SSF52467;	Metal-binding;NAD;Transferase;Zinc
XP_008858925.1	ENU1_154980	PF01399;PF10602;	SSF46785;	Proteasome
XP_008858944.1	ENU1_156280	PF01485;PF00097;		Metal-binding;Repeat;Ubl conjugation pathway;Zinc;Zinc-finger
XP_008858955.1	ENU1_156660	PF00412;		LIM domain;Metal-binding;Zinc
XP_008859014.1	ENU1_158980	PF13639;		Membrane;Metal-binding;Transmembrane;Transmembrane helix;Zinc;Zinc-finger
XP_008859050.1	ENU1_160710	PF16415;PF16417;PF12842;PF04054;		Coiled coil;Repressor;Transcription;Transcription regulation
XP_008859083.1	ENU1_162220	PF00412;		LIM domain;Metal-binding;Zinc
XP_008859097.1	ENU1_162540	PF01399;PF08375;	SSF46785;	Proteasome
XP_008859099.1	ENU1_162560		SSF46785;SSF75632;
XP_008859137.1	ENU1_163480	PF06220;	SSF57667;	Metal-binding;Nucleus;RNA-binding;Ribonucleoprotein;Zinc
XP_008859148.1	ENU1_163770	PF04564;PF10408;
XP_008859155.1	ENU1_164110	PF03131;		Coiled coil;DNA-binding
XP_008859168.1	ENU1_164420	PF10357;	SSF57667;
XP_008859174.1	ENU1_164480	PF11931;PF16837;PF12171;	SSF57667;	Coiled coil;Metal-binding;Zinc;Zinc-finger
XP_008859257.1	ENU1_167480	PF02891;		Metal-binding;Zinc;Zinc-finger
XP_008859273.1	ENU1_167820	PF09202;	SSF46785;SSF56112;	ATP-binding;Kinase;Magnesium;Nucleotide-binding;Transferase
XP_008859299.1	ENU1_168440	PF00888;PF10557;	SSF46785;SSF74788;SSF75632;
XP_008859334.1	ENU1_169890	PF00412;		LIM domain;Metal-binding;Zinc
XP_008859343.1	ENU1_170080	PF00642;	SSF90229;	Metal-binding;Zinc;Zinc-finger
XP_008859355.1	ENU1_170290	PF02891;		Metal-binding;Zinc;Zinc-finger
XP_008859369.1	ENU1_170710	PF00412;		LIM domain;Metal-binding;Zinc
XP_008859458.1	ENU1_173490	PF02891;		Metal-binding;Zinc;Zinc-finger
XP_008859486.1	ENU1_173860	PF00412;PF00620;	SSF48065;SSF48350;	Coiled coil;LIM domain;Metal-binding;Zinc
XP_008859548.1	ENU1_176110	PF01363;PF00169;PF00621;	SSF48065;SSF57903;	Cytoplasm;Cytoskeleton;Metal-binding;Repeat;Zinc;Zinc-finger
XP_008859559.1	ENU1_176310	PF00642;	SSF90229;	Metal-binding;Zinc;Zinc-finger
XP_008859577.1	ENU1_177050	PF07093;
XP_008859591.1	ENU1_177280	PF00888;PF10557;	SSF46785;SSF74788;SSF75632;
XP_008859609.1	ENU1_177910	PF00643;		Metal-binding;Repeat;Zinc;Zinc-finger
XP_008859628.1	ENU1_178640	PF00412;		LIM domain;Metal-binding;Zinc
XP_008859664.1	ENU1_179550			Metal-binding;Zinc;Zinc-finger
XP_008859754.1	ENU1_182640	PF12678;		Metal-binding;Zinc;Zinc-finger
XP_008859789.1	ENU1_182990	PF13639;		Membrane;Metal-binding;Transmembrane;Transmembrane helix;Zinc;Zinc-finger
XP_008859792.1	ENU1_183020	PF00076;PF00098;	SSF54928;SSF57756;	Metal-binding;RNA-binding;Zinc;Zinc-finger
XP_008859842.1	ENU1_185100	PF11789;		Metal-binding;Zinc;Zinc-finger
XP_008859867.1	ENU1_186090			Metal-binding;Zinc;Zinc-finger
XP_008859869.1	ENU1_186200	PF00626;PF08033;PF04815;PF04811;	SSF53300;SSF81811;SSF82754;SSF82919;	Cytoplasm;Cytoplasmic vesicle;ER-Golgi transport;Endoplasmic reticulum;Membrane;Metal-binding;Protein transport;Transport;Zinc
XP_008859998.1	ENU1_189850	PF01485;PF00627;	SSF46934;	Coiled coil;Metal-binding;Repeat;Ubl conjugation pathway;Zinc;Zinc-finger
XP_008860029.1	ENU1_190890		SSF57903;
XP_008860033.1	ENU1_191020	PF00412;PF13240;		LIM domain;Metal-binding;Zinc
XP_008860076.1	ENU1_192470	PF00557;	SSF46785;SSF55920;	Aminopeptidase;Cytoplasm;Hydrolase;Metal-binding;Protease
XP_008860141.1	ENU1_194390	PF01090;	SSF46785;	Ribonucleoprotein;Ribosomal protein
XP_008860186.1	ENU1_196150	PF01715;	SSF52540;SSF57667;	ATP-binding;Coiled coil;Nucleotide-binding;Nucleus;Transferase
XP_008860232.1	ENU1_197650			Membrane;Metal-binding;Transmembrane;Transmembrane helix;Zinc;Zinc-finger
XP_008860236.1	ENU1_197780	PF02045;		DNA-binding;Nucleus;Transcription;Transcription regulation
XP_008860278.1	ENU1_199120	PF01485;PF00644;		Metal-binding;Ubl conjugation pathway;Zinc;Zinc-finger
XP_008860290.1	ENU1_199700	PF01363;PF00169;PF00621;	SSF48065;SSF57903;	Coiled coil;Cytoplasm;Cytoskeleton;Metal-binding;Repeat;Zinc;Zinc-finger
XP_008860296.1	ENU1_199950	PF01485;PF13445;	SSF46934;	Coiled coil;Metal-binding;Repeat;Ubl conjugation pathway;Zinc;Zinc-finger
XP_008860335.1	ENU1_201160	PF00412;		LIM domain;Metal-binding;Zinc
XP_008860348.1	ENU1_201470	PF16131;PF00642;	SSF90229;	Metal-binding;Zinc;Zinc-finger
XP_008860362.1	ENU1_201970	PF03131;		Coiled coil;DNA-binding
XP_008860375.1	ENU1_202750	PF00888;PF10557;	SSF46785;SSF74788;SSF75632;	Coiled coil
XP_008860413.1	ENU1_203770	PF16641;	SSF57756;	Metal-binding;Zinc;Zinc-finger
XP_008860425.1	ENU1_204270			Membrane;Metal-binding;Transmembrane;Transmembrane helix;Zinc;Zinc-finger
XP_008860448.1	ENU1_204970	PF12353;PF00076;	SSF54928;SSF57756;	Metal-binding;RNA-binding;Zinc;Zinc-finger
XP_008860506.1	ENU1_207050	PF00888;PF10557;	SSF46785;SSF74788;SSF75632;	Coiled coil
XP_008860512.1	ENU1_207110	PF14634;		Coiled coil;Metal-binding;Zinc;Zinc-finger
XP_008860524.1	ENU1_207610	PF01485;		Metal-binding;Ubl conjugation pathway;Zinc;Zinc-finger
XP_008860525.1	ENU1_207620	PF13445;		Metal-binding;Zinc;Zinc-finger
XP_008860584.1	ENU1_210450	PF16835;	SSF57667;	Nucleus;Spliceosome;mRNA processing;mRNA splicing
XP_008860587.1	ENU1_210480	PF01363;	SSF57903;	Metal-binding;Zinc;Zinc-finger
XP_008860603.1	ENU1_210820	PF01363;PF00621;	SSF48065;SSF57903;	Cytoplasm;Cytoskeleton;Metal-binding;Repeat;Zinc;Zinc-finger
XP_008860652.1	ENU1_212410	PF03131;	SSF47454;	Coiled coil;DNA-binding;Transcription;Transcription regulation
XP_008860655.1	ENU1_212440	PF16415;PF16418;PF16417;PF12842;PF04054;		Cytoplasm;Nucleus;Repressor;Transcription;Transcription regulation
XP_008854779.1	ENU1_006560	PF00249		Myb-like DNA-binding domain
XP_008855014.1	ENU1_014610	PF00249		Myb-like DNA-binding domain
XP_008855131.1	ENU1_018030	PF00249		Myb-like DNA-binding domain
XP_008855649.1	ENU1_035930	PF00249		Myb-like DNA-binding domain
XP_008855900.1	ENU1_045480	PF00249		Myb-like DNA-binding domain
XP_008856084.1	ENU1_051010	PF00249		Myb-like DNA-binding domain
XP_008856447.1	ENU1_064270	PF00249		Myb-like DNA-binding domain
XP_008856757.1	ENU1_075660	PF00249		Myb-like DNA-binding domain
XP_008857039.1	ENU1_084970	PF00249		Myb-like DNA-binding domain
XP_008857362.1	ENU1_095160	PF00249		Myb-like DNA-binding domain
XP_008857861.1	ENU1_114110	PF00249		Myb-like DNA-binding domain
XP_008858799.1	ENU1_149680	PF00249		Myb-like DNA-binding domain
XP_008859170.1	ENU1_164440	PF00249		Myb-like DNA-binding domain
XP_008859410.1	ENU1_172290	PF00249		Myb-like DNA-binding domain
XP_008859878.1	ENU1_186750	PF00249		Myb-like DNA-binding domain
XP_008860337.1	ENU1_201180	PF00249		Myb-like DNA-binding domain
XP_008860339.1	ENU1_201200	PF00249		Myb-like DNA-binding domain

## Sheet: E_dispar
Supplementary Table 1. Transcripcion factors of Entamoebas strains. InterProScan was used to map InterPro families and DBDs, using default parameters.
Organisms: E. dispar
Cross-reference (RefSeq)	Gene names	Cross-reference (Pfam)	Cross-reference (SUPFAM)	Status
XP_001733310.1	EDI_072700	PF00888;PF10557;	SSF46785;SSF75632;
XP_001733434.1	EDI_173940		SSF48371;SSF57903;	Metal-binding;Zinc;Zinc-finger
XP_001733473.1	EDI_070320	PF00412;		LIM domain;Metal-binding;Zinc
XP_001733638.1	EDI_284200
XP_001733655.1	EDI_234550	PF13639;		Membrane;Metal-binding;Transmembrane;Transmembrane helix;Zinc;Zinc-finger
XP_001733673.1	EDI_028870	PF08033;PF04815;PF04811;PF04810;	SSF53300;SSF81811;SSF82754;SSF82919;	Protein transport;Transport
XP_001733766.1	EDI_112570	PF02146;PF02148;	SSF52467;	Metal-binding;NAD;Oxidoreductase;Transferase;Zinc
XP_001733793.1	EDI_113250	PF00076;PF00098;	SSF54928;SSF57756;	Metal-binding;RNA-binding;Zinc;Zinc-finger
XP_001733796.1	EDI_113280	PF13639;		Membrane;Metal-binding;Transmembrane;Transmembrane helix;Zinc;Zinc-finger
XP_001733819.1	EDI_154020		SSF57903;	Coiled coil
XP_001733832.1	EDI_154150	PF00626;PF08033;PF04815;PF04811;	SSF53300;SSF81811;SSF82754;SSF82919;	Cytoplasm;Cytoplasmic vesicle;ER-Golgi transport;Endoplasmic reticulum;Membrane;Metal-binding;Protein transport;Transport;Zinc
XP_001733857.1	EDI_190680	PF13639;		Metal-binding;Zinc;Zinc-finger
XP_001733911.1	EDI_007950	PF00888;PF10557;	SSF46785;SSF75632;
XP_001733930.1	EDI_233500	PF00447;	SSF46785;	Coiled coil;DNA-binding;Nucleus
XP_001733941.1	EDI_233920	PF13639;		Metal-binding;Zinc;Zinc-finger
XP_001733990.1	EDI_348570	PF00621;	SSF48065;SSF57903;	Glycosidase;Hydrolase;Transferase
XP_001734011.1	EDI_297980	PF02045;		DNA-binding;Nucleus;Transcription;Transcription regulation
XP_001734041.1	EDI_094080			Membrane;Metal-binding;Transmembrane;Transmembrane helix;Zinc;Zinc-finger
XP_001734099.1	EDI_315450	PF16415;PF16418;PF16417;PF12842;PF04054;		Coiled coil;Cytoplasm;Hydrolase;Nucleus;Repressor;Transcription;Transcription regulation
XP_001734109.1	EDI_251250	PF00096;	SSF57667;	Metal-binding;Zinc;Zinc-finger
XP_001734133.1	EDI_251500	PF01399;PF10602;	SSF46785;SSF48452;	TPR repeat
XP_001734160.1	EDI_251780	PF01399;PF18055;	SSF46785;	Coiled coil;Proteasome
XP_001734174.1	EDI_110830			Coiled coil
XP_001734191.1	EDI_060380	PF00888;	SSF46785;SSF74788;SSF75632;
XP_001734203.1	EDI_060600	PF00622;	SSF49899;	Coiled coil;Metal-binding;Zinc;Zinc-finger
XP_001734208.1	EDI_060650	PF00412;		Coiled coil;LIM domain;Metal-binding;Zinc
XP_001734219.1	EDI_285670	PF01363;PF00169;PF00621;	SSF48065;SSF57903;	Coiled coil;Cytoplasm;Cytoskeleton;Metal-binding;Repeat;Transferase;Zinc;Zinc-finger
XP_001734234.1	EDI_131940	PF01485;PF13445;		Metal-binding;Oxidoreductase;Repeat;Ubl conjugation pathway;Zinc;Zinc-finger
XP_001734243.1	EDI_266300	PF07716;		Coiled coil
XP_001734385.1	EDI_254030	PF12678;		Metal-binding;Zinc;Zinc-finger
XP_001734396.1	EDI_220500			Membrane;Transmembrane;Transmembrane helix
XP_001734408.1	EDI_325810	PF00888;PF10557;	SSF46785;SSF74788;SSF75632;
XP_001734440.1	EDI_339160	PF01485;		Metal-binding;Repeat;Ubl conjugation pathway;Zinc;Zinc-finger
XP_001734501.1	EDI_071580	PF16131;PF00642;	SSF90229;	Metal-binding;Zinc;Zinc-finger
XP_001734525.1	EDI_314460		SSF46785;
XP_001734530.1	EDI_213620	PF00806;PF18044;	SSF48371;SSF90229;	Metal-binding;Repeat;Zinc;Zinc-finger
XP_001734554.1	EDI_265530	PF01381;	SSF47413;	Coiled coil
XP_001734561.1	EDI_001200			Coiled coil;Metal-binding;Zinc;Zinc-finger
XP_001734650.1	EDI_033100	PF00076;PF00098;	SSF54928;SSF57756;	Metal-binding;RNA-binding;Zinc;Zinc-finger
XP_001734682.1	EDI_127140	PF01363;PF00621;	SSF48065;SSF57903;	Cytoplasm;Cytoskeleton;Metal-binding;Repeat;Transferase;Zinc;Zinc-finger
XP_001734711.1	EDI_287240	PF00642;	SSF90229;	Metal-binding;Zinc;Zinc-finger
XP_001734714.1	EDI_287480	PF00626;PF08033;PF04815;PF04811;PF04810;	SSF53300;SSF81811;SSF82754;SSF82919;	Cytoplasm;Cytoplasmic vesicle;ER-Golgi transport;Endoplasmic reticulum;Membrane;Metal-binding;Protein transport;Transport;Zinc
XP_001734840.1	EDI_180060	PF00447;	SSF46785;	DNA-binding;Nucleus
XP_001735150.1	EDI_021980	PF01715;	SSF52540;SSF57667;	ATP-binding;Coiled coil;Nucleotide-binding;Nucleus;Transferase
XP_001735166.1	EDI_311790	PF00412;		LIM domain;Metal-binding;Zinc
XP_001735167.1	EDI_311800	PF00412;PF13240;		LIM domain;Metal-binding;Zinc
XP_001735187.1	EDI_005300	PF00628;	SSF57903;	Metal-binding;Zinc;Zinc-finger
XP_001735220.1	EDI_270280	PF00098;	SSF57756;	Hydrolase;Metal-binding;Zinc;Zinc-finger
XP_001735239.1	EDI_338110	PF00447;	SSF46785;	Coiled coil;DNA-binding;Nucleus
XP_001735245.1	EDI_338170			Metal-binding;Zinc;Zinc-finger
XP_001735256.1	EDI_338280	PF14634;PF02207;		Metal-binding;Transferase;Ubl conjugation pathway;Zinc;Zinc-finger
XP_001735271.1	EDI_318700	PF04182;	SSF46785;	Coiled coil;DNA-binding;Nucleus;Phosphoprotein;Transcription
XP_001735314.1	EDI_166230	PF03343;		Nucleus
XP_001735408.1	EDI_017230	PF00076;PF00098;PF14392;	SSF54928;SSF57756;	Coiled coil;Metal-binding;RNA-binding;Zinc;Zinc-finger
XP_001735431.1	EDI_037400	PF00412;		LIM domain;Metal-binding;Transferase;Zinc
XP_001735456.1	EDI_022960	PF16415;PF16417;PF04054;
XP_001735480.1	EDI_013030	PF13240;
XP_001735537.1	EDI_317110	PF04564;PF10408;
XP_001735565.1	EDI_259460	PF10357;	SSF57667;
XP_001735571.1	EDI_259520	PF11931;PF16837;PF12171;	SSF57667;	Coiled coil;Metal-binding;Zinc;Zinc-finger
XP_001735582.1	EDI_259660			Metal-binding;Repeat;Zinc;Zinc-finger
XP_001735612.1	EDI_096540	PF13639;		Membrane;Metal-binding;Signal;Transmembrane;Transmembrane helix;Zinc;Zinc-finger
XP_001735620.1	EDI_096930
XP_001735704.1	EDI_014790	PF10557;	SSF46785;SSF75632;
XP_001735710.1	EDI_324950			Metal-binding;Zinc;Zinc-finger
XP_001735713.1	EDI_324980
XP_001735724.1	EDI_325190	PF00096;	SSF57667;	Metal-binding;Zinc;Zinc-finger
XP_001735790.1	EDI_265900		SSF46785;
XP_001735792.1	EDI_265920	PF01485;		Coiled coil;Metal-binding;Oxidoreductase;Repeat;Ubl conjugation pathway;Zinc;Zinc-finger
XP_001735803.1	EDI_022290	PF00412;		LIM domain;Metal-binding;Transferase;Zinc
XP_001735905.1	EDI_319310	PF00412;		Hydrolase;LIM domain;Metal-binding;Transferase;Zinc
XP_001735908.1	EDI_300620	PF00307;PF00412;	SSF47576;	Hydrolase;LIM domain;Metal-binding;Transferase;Zinc
XP_001735909.1	EDI_071750			Coiled coil;Metal-binding;Transferase;Ubl conjugation pathway;Zinc;Zinc-finger
XP_001735938.1	EDI_154530	PF01485;PF13445;	SSF46934;	Coiled coil;Metal-binding;Repeat;Ubl conjugation pathway;Zinc;Zinc-finger
XP_001735954.1	EDI_073140			Coiled coil;Metal-binding;Zinc;Zinc-finger
XP_001735967.1	EDI_159120		SSF46785;
XP_001735976.1	EDI_007450	PF01485;PF00644;		Metal-binding;Repeat;Ubl conjugation pathway;Zinc;Zinc-finger
XP_001735985.1	EDI_007640	PF02891;		Ligase;Metal-binding;Zinc;Zinc-finger
XP_001736058.1	EDI_308980			Membrane;Metal-binding;Signal;Transmembrane;Transmembrane helix;Zinc;Zinc-finger
XP_001736088.1	EDI_163110			Membrane;Metal-binding;Transmembrane;Transmembrane helix;Zinc;Zinc-finger
XP_001736094.1	EDI_277820	PF01363;PF00169;PF00621;	SSF48065;SSF57903;	Acyltransferase;Coiled coil;Cytoplasm;Cytoskeleton;Metal-binding;Repeat;Transferase;Zinc;Zinc-finger
XP_001736121.1	EDI_278090	PF02891;		Ligase;Metal-binding;Zinc;Zinc-finger
XP_001736139.1	EDI_278270	PF00888;PF10557;	SSF46785;SSF74788;SSF75632;
XP_001736145.1	EDI_278330	PF14634;		Coiled coil;Metal-binding;Zinc;Zinc-finger
XP_001736206.1	EDI_092410	PF00412;		LIM domain;Metal-binding;Zinc
XP_001736214.1	EDI_092490	PF00319;	SSF55455;	DNA-binding;Nucleus;Oxidoreductase;Transcription;Transcription regulation
XP_001736236.1	EDI_092760	PF01485;PF00097;		Metal-binding;Repeat;Ubl conjugation pathway;Zinc;Zinc-finger
XP_001736253.1	EDI_092940			Membrane;Metal-binding;Transmembrane;Transmembrane helix;Zinc;Zinc-finger
XP_001736283.1	EDI_093260	PF01246;		Ribonucleoprotein;Ribosomal protein
XP_001736325.1	EDI_093700	PF01363;PF00621;	SSF48065;SSF57903;	Cytoplasm;Cytoskeleton;Metal-binding;Repeat;Transferase;Zinc;Zinc-finger
XP_001736356.1	EDI_090840			Membrane;Metal-binding;Transmembrane;Transmembrane helix;Zinc;Zinc-finger
XP_001736403.1	EDI_129890	PF08063;PF00644;PF02877;PF05406;	SSF142921;SSF47587;	ADP-ribosylation;Coiled coil;Glycosyltransferase;Metal-binding;NAD;Nucleus;Transferase;Zinc;Zinc-finger
XP_001736406.1	EDI_129920	PF00447;	SSF46785;	Coiled coil;DNA-binding;Nucleus
XP_001736449.1	EDI_149070	PF08783;		Coiled coil
XP_001736477.1	EDI_141050	PF10557;	SSF46785;SSF75632;
XP_001736568.1	EDI_245240	PF00270;PF00271;PF18149;PF02889;	SSF46785;SSF52540;	ATP-binding;Coiled coil;Helicase;Hydrolase;Isomerase;Nucleotide-binding;Ribonucleoprotein;Viral nucleoprotein;Virion
XP_001736590.1	EDI_171740			Coiled coil;Metal-binding;Zinc;Zinc-finger
XP_001736591.1	EDI_171750	PF01090;	SSF46785;	Ribonucleoprotein;Ribosomal protein
XP_001736668.1	EDI_135340	PF01485;		Metal-binding;Repeat;Ubl conjugation pathway;Zinc;Zinc-finger
XP_001736677.1	EDI_135440	PF03131;	SSF47454;	Coiled coil;DNA-binding;Transcription;Transcription regulation
XP_001736680.1	EDI_135470	PF16415;PF16418;PF16417;PF12842;PF04054;		Coiled coil;Cytoplasm;Nucleus;Repressor;Transcription;Transcription regulation
XP_001736689.1	EDI_000640	PF00412;		Hydrolase;LIM domain;Metal-binding;Transferase;Zinc
XP_001736698.1	EDI_000830	PF00642;	SSF90229;	Metal-binding;Zinc;Zinc-finger
XP_001736797.1	EDI_051850	PF01399;PF10602;	SSF46785;	Proteasome
XP_001736816.1	EDI_293010	PF01090;	SSF46785;	Ribonucleoprotein;Ribosomal protein
XP_001736846.1	EDI_085400	PF01833;	SSF57903;	Coiled coil
XP_001736860.1	EDI_085640	PF01363;PF00169;PF00621;	SSF48065;SSF57903;	Cytoplasm;Cytoskeleton;Metal-binding;Repeat;Transferase;Zinc;Zinc-finger
XP_001736863.1	EDI_085670	PF13639;		Membrane;Metal-binding;Transmembrane;Transmembrane helix;Zinc;Zinc-finger
XP_001736901.1	EDI_252530			Metal-binding;Zinc;Zinc-finger
XP_001736976.1	EDI_156090	PF08033;	SSF82919;
XP_001736999.1	EDI_049490	PF02891;		Coiled coil;Metal-binding;Zinc;Zinc-finger
XP_001737027.1	EDI_009440	PF02891;		Metal-binding;Zinc;Zinc-finger
XP_001737055.1	EDI_271910	PF09202;	SSF46785;SSF56112;	ATP-binding;Kinase;Magnesium;Nucleotide-binding;Serine/threonine-protein kinase;Transferase
XP_001737089.1	EDI_205700	PF11789;		Ligase;Metal-binding;Zinc;Zinc-finger
XP_001737120.1	EDI_203040	PF08063;PF00645;		Metal-binding;Nucleus;Zinc;Zinc-finger
XP_001737182.1	EDI_067180	PF03131;		Coiled coil;DNA-binding
XP_001737199.1	EDI_076680			Metal-binding;Oxidoreductase;Zinc;Zinc-finger
XP_001737337.1	EDI_078670	PF00642;	SSF90229;	Metal-binding;Zinc;Zinc-finger
XP_001737341.1	EDI_239770			Coiled coil
XP_001737404.1	EDI_111370	PF00498;PF00097;	SSF49879;	Metal-binding;Zinc;Zinc-finger
XP_001737479.1	EDI_100610	PF12171;	SSF57667;	Metal-binding;Zinc;Zinc-finger
XP_001737503.1	EDI_076180	PF05383;	SSF46785;SSF54928;	Nucleus;RNA-binding;Ribonucleoprotein;Viral nucleoprotein;Virion
XP_001737507.1	EDI_076220	PF00270;PF00271;PF02889;	SSF46785;SSF52540;SSF81296;	ATP-binding;Coiled coil;Helicase;Hydrolase;Nucleotide-binding;Oxidoreductase;Ribonucleoprotein;Viral nucleoprotein;Virion
XP_001737511.1	EDI_076260	PF04157;	SSF46785;
XP_001737566.1	EDI_314110	PF00307;PF00412;	SSF47576;	Hydrolase;LIM domain;Membrane;Metal-binding;Transferase;Transmembrane;Transmembrane helix;Zinc
XP_001737614.1	EDI_024080	PF00226;PF12171;	SSF46565;SSF57667;	Coiled coil;Metal-binding;Zinc;Zinc-finger
XP_001737676.1	EDI_014150	PF00076;PF00098;	SSF54928;SSF57756;	Metal-binding;RNA-binding;Zinc;Zinc-finger
XP_001737682.1	EDI_014210	PF00642;	SSF90229;	Metal-binding;Zinc;Zinc-finger
XP_001737720.1	EDI_168040			Metal-binding;Zinc;Zinc-finger
XP_001737750.1	EDI_283450	PF05383;PF00076;	SSF46785;SSF54928;	Nucleus;RNA-binding;Ribonucleoprotein;Viral nucleoprotein;Virion
XP_001737777.1	EDI_044240	PF00320;		Metal-binding;Zinc;Zinc-finger
XP_001737800.1	EDI_044470	PF00319;	SSF55455;	DNA-binding;Nucleus;Oxidoreductase;Transcription;Transcription regulation
XP_001737939.1	EDI_295120			Metal-binding;Zinc;Zinc-finger
XP_001738114.1	EDI_156870	PF13639;	SSF49599;	Metal-binding;Zinc;Zinc-finger
XP_001738257.1	EDI_002020	PF03131;	SSF47454;	Coiled coil;DNA-binding
XP_001738276.1	EDI_002620	PF00076;PF00098;	SSF54928;SSF57756;	Metal-binding;RNA-binding;Zinc;Zinc-finger
XP_001738281.1	EDI_002670	PF01363;PF00169;PF00621;	SSF48065;SSF57903;	Cytoplasm;Cytoskeleton;Metal-binding;Repeat;Transferase;Zinc;Zinc-finger
XP_001738320.1	EDI_340720	PF00097;		Metal-binding;Zinc;Zinc-finger
XP_001738359.1	EDI_165630		SSF46785;SSF75632;
XP_001738361.1	EDI_165650	PF01399;	SSF46785;	Proteasome
XP_001738420.1	EDI_045210	PF00447;	SSF46785;	DNA-binding;Nucleus;Stress response
XP_001733595.1	EDI_065560 EDI_131350			DNA-binding;Metal-binding;Zinc;Zinc-finger
XP_001738486.1	EDI_333870	PF08033;PF04811;PF04810;	SSF53300;SSF82919;
XP_001738521.1	EDI_134820			Metal-binding;Zinc;Zinc-finger
XP_001738537.1	EDI_049980	PF00265;	SSF52540;	ATP-binding;DNA synthesis;Kinase;Nucleotide-binding;Transferase
XP_001738548.1	EDI_038250	PF00319;	SSF55455;	DNA-binding;Nucleus;Oxidoreductase;Transcription;Transcription regulation
XP_001738604.1	EDI_103190	PF07716;		Coiled coil
XP_001738726.1	EDI_038430	PF00443;PF02148;	SSF54001;	Hydrolase;Metal-binding;Spliceosome;Zinc;Zinc-finger;mRNA processing;mRNA splicing
XP_001738795.1	EDI_216770			Metal-binding;Zinc;Zinc-finger
XP_001738801.1	EDI_216830	PF00412;		Hydrolase;LIM domain;Metal-binding;Transferase;Zinc
XP_001738910.1	EDI_206960	PF16835;	SSF57667;	Nucleus;Spliceosome;mRNA processing;mRNA splicing
XP_001738912.1	EDI_206980	PF01363;	SSF57903;	Kinase;Metal-binding;Transferase;Zinc;Zinc-finger
XP_001738992.1	EDI_264340	PF00249;PF00569;	SSF46689;	Coiled coil;Metal-binding;Nucleus;Transcription;Transcription regulation;Zinc;Zinc-finger
XP_001738998.1	EDI_264400	PF00888;PF10557;	SSF46785;SSF74788;SSF75632;	Coiled coil
XP_001739173.1	EDI_160030	PF03131;	SSF47454;	Coiled coil;DNA-binding;Transcription;Transcription regulation
XP_001739198.1	EDI_144420	PF01363;PF00621;	SSF48065;SSF57903;	Coiled coil;Cytoplasm;Cytoskeleton;Metal-binding;Repeat;Transferase;Zinc;Zinc-finger
XP_001739201.1	EDI_144450		SSF57667;
XP_001739295.1	EDI_070790	PF08063;PF00644;PF02877;PF05406;PF00645;	SSF142921;SSF47587;	Coiled coil;Glycosyltransferase;Metal-binding;NAD;Nucleus;Transferase;Zinc;Zinc-finger
XP_001739362.1	EDI_306020	PF13639;		Membrane;Metal-binding;Transmembrane;Transmembrane helix;Zinc;Zinc-finger
XP_001739478.1	EDI_198570			Coiled coil
XP_001739597.1	EDI_139430	PF00557;	SSF46785;SSF55920;	Aminopeptidase;Hydrolase;Protease
XP_001739602.1	EDI_139480	PF01246;		Ribonucleoprotein;Ribosomal protein
XP_001739603.1	EDI_139490	PF02270;	SSF46785;
XP_001739644.1	EDI_187290	PF10557;	SSF46785;SSF74788;SSF75632;	Coiled coil
XP_001739653.1	EDI_256130	PF06320;		Coiled coil
XP_001739656.1	EDI_256160	PF01363;PF00169;PF00621;	SSF48065;SSF57903;	Cytoplasm;Cytoskeleton;Metal-binding;Repeat;Transferase;Zinc;Zinc-finger
XP_001739708.1	EDI_326670	PF14634;		Metal-binding;Repeat;Ubl conjugation pathway;Zinc;Zinc-finger
XP_001739723.1	EDI_217920			Metal-binding;Zinc;Zinc-finger
XP_001739746.1	EDI_016380	PF00412;PF00620;	SSF48065;SSF48350;	Coiled coil;LIM domain;Metal-binding;Transferase;Zinc
XP_001739862.1	EDI_308610	PF01363;PF00169;PF00621;	SSF48065;SSF57903;	Acyltransferase;Cytoplasm;Cytoskeleton;Metal-binding;Repeat;Transferase;Zinc;Zinc-finger
XP_001739880.1	EDI_274690	PF01485;		Metal-binding;Ubl conjugation pathway;Zinc;Zinc-finger
XP_001739906.1	EDI_167800	PF00447;	SSF46785;	Coiled coil;DNA-binding;Nucleus
XP_001739918.1	EDI_281640			Membrane;Metal-binding;Transmembrane;Transmembrane helix;Zinc;Zinc-finger
XP_001740063.1	EDI_323260	PF05871;	SSF46785;	Protein transport;Transport
XP_001740111.1	EDI_096190			Coiled coil;Metal-binding;Zinc;Zinc-finger
XP_001740173.1	EDI_026720	PF12171;	SSF57667;	Metal-binding;Nucleus;Zinc;Zinc-finger
XP_001740227.1	EDI_182710	PF07093;
XP_001740259.1	EDI_151290	PF01363;PF00169;PF00621;	SSF48065;SSF57903;	Cytoplasm;Cytoskeleton;Metal-binding;Repeat;Transferase;Zinc;Zinc-finger
XP_001740270.1	EDI_015640	PF13639;		Membrane;Metal-binding;Transmembrane;Transmembrane helix;Zinc;Zinc-finger
XP_001740284.1	EDI_219500	PF00097;	SSF81383;	Metal-binding;Zinc;Zinc-finger
XP_001740301.1	EDI_353070	PF13696;	SSF57756;	Metal-binding;Zinc;Zinc-finger
XP_001740377.1	EDI_255300		SSF57903;	Metal-binding;Zinc;Zinc-finger
XP_001740439.1	EDI_031930	PF00447;	SSF46785;	Coiled coil;DNA-binding;Nucleus
XP_001740461.1	EDI_196650	PF01485;		Metal-binding;Repeat;Ubl conjugation pathway;Zinc;Zinc-finger
XP_001740617.1	EDI_003750			Coiled coil;Metal-binding;Zinc;Zinc-finger
XP_001740713.1	EDI_037840	PF08033;PF04811;PF04810;	SSF53300;SSF82919;
XP_001740731.1	EDI_038030	PF04157;	SSF46785;
XP_001740743.1	EDI_082430	PF00412;		LIM domain;Metal-binding;Transferase;Zinc
XP_001740747.1	EDI_082580	PF01246;		Ribonucleoprotein;Ribosomal protein
XP_001740793.1	EDI_336040			Membrane;Metal-binding;Transmembrane;Transmembrane helix;Zinc;Zinc-finger
XP_001740797.1	EDI_336190	PF08033;PF04811;	SSF53300;SSF81811;SSF82919;
XP_001740843.1	EDI_336660	PF12756;PF12171;	SSF57667;	Metal-binding;Nucleus;Zinc;Zinc-finger
XP_001740910.1	EDI_340080	PF00412;PF13240;		LIM domain;Metal-binding;Zinc
XP_001741084.1	EDI_039330	PF13639;		Coiled coil;Meiosis;Metal-binding;Zinc;Zinc-finger
XP_001741093.1	EDI_039640	PF01485;		Metal-binding;Repeat;Ubl conjugation pathway;Zinc;Zinc-finger
XP_001738937.1	EDI_155470 EDI_234940	PF00096;	SSF57667;	Metal-binding;Zinc;Zinc-finger
XP_001741166.1	EDI_343310		SSF57756;	Metal-binding;Zinc;Zinc-finger
XP_001741197.1	EDI_335130	PF00888;PF10557;	SSF46785;SSF74788;SSF75632;
XP_001741207.1	EDI_335240	PF00557;	SSF46785;SSF55920;	Aminopeptidase;Cytoplasm;Hydrolase;Metal-binding;Protease
XP_001741316.1	EDI_202900	PF01399;PF18098;	SSF46785;	Coiled coil;Proteasome
XP_001741357.1	EDI_128950	PF00412;		LIM domain;Metal-binding;Transferase;Zinc
XP_001741376.1	EDI_129140			Metal-binding;Zinc;Zinc-finger
XP_001741412.1	EDI_129510	PF02891;		Metal-binding;Zinc;Zinc-finger
XP_001741439.1	EDI_068330		SSF53300;SSF82919;	Coiled coil
XP_001741496.1	EDI_201420	PF00412;		LIM domain;Metal-binding;Transferase;Zinc
XP_001741501.1	EDI_201470	PF01363;PF00169;PF00621;	SSF48065;SSF57903;	Coiled coil;Cytoplasm;Cytoskeleton;Metal-binding;Repeat;Transferase;Zinc;Zinc-finger
XP_001741507.1	EDI_201540	PF00447;	SSF46785;	Coiled coil;DNA-binding;Nucleus
XP_001741551.1	EDI_020520	PF00627;PF00443;PF02148;PF17807;	SSF46934;SSF54001;	Coiled coil;Metal-binding;Zinc;Zinc-finger
XP_001741576.1	EDI_272860	PF13639;		Membrane;Metal-binding;Transmembrane;Transmembrane helix;Zinc;Zinc-finger
XP_001741611.1	EDI_128250	PF11793;	SSF48371;	Metal-binding;Zinc;Zinc-finger
XP_001741618.1	EDI_266670			Coiled coil
XP_001741648.1	EDI_146150	PF11923;PF05670;PF00098;	SSF57756;	Coiled coil;Metal-binding;Zinc;Zinc-finger
XP_001741731.1	EDI_210320	PF00643;		Metal-binding;Repeat;Zinc;Zinc-finger
XP_001741815.1	EDI_161890	PF02891;		Ligase;Metal-binding;Zinc;Zinc-finger
XP_001741849.1	EDI_247900	PF01485;PF13445;	SSF46934;	Metal-binding;Repeat;Ubl conjugation pathway;Zinc;Zinc-finger
XP_001741877.1	EDI_045110	PF02207;		Hydrolase;Ligase;Metal-binding;Transferase;Ubl conjugation pathway;Zinc;Zinc-finger
XP_001741915.1	EDI_341020	PF01485;PF00097;		Metal-binding;Repeat;Ubl conjugation pathway;Zinc;Zinc-finger
XP_001741917.1	EDI_341040	PF00412;PF04212;	SSF116846;
XP_001741919.1	EDI_341060	PF04824;PF04825;	SSF46785;	Cell cycle;Nucleus
XP_001741956.1	EDI_062420	PF00076;PF00642;	SSF54928;SSF90229;	Metal-binding;Repeat;Zinc;Zinc-finger
XP_001741980.1	EDI_289500	PF00412;		LIM domain;Metal-binding;Transferase;Zinc
XP_001741138.1	EDI_155470	PF00096		Zinc finger, C2H2 type
XP_001738438.1	EDI_065560	SSF57850		0
XP_001734393.1	EDI_220370	PF00249		Myb-like DNA-binding domain
XP_001738831.1	EDI_100420	PF00249		Myb-like DNA-binding domain
XP_001739047.1	EDI_157920	PF00249		Myb-like DNA-binding domain
XP_001736455.1	EDI_149130	PF00249		Myb-like DNA-binding domain
XP_001733825.1	EDI_154080	PF00249		Myb-like DNA-binding domain
XP_001735903.1	EDI_319290	PF00249		Myb-like DNA-binding domain
XP_001739834.1	EDI_333220	PF00249		Myb-like DNA-binding domain
XP_001740101.1	EDI_096080	PF00249		Myb-like DNA-binding domain
XP_001741333.1	EDI_128710	PF00249		Myb-like DNA-binding domain
XP_001735258.1	EDI_318470	PF00249		Myb-like DNA-binding domain
XP_001733299.1	EDI_079350	PF00249		Myb-like DNA-binding domain
XP_001735820.1	EDI_011720	PF00249		Myb-like DNA-binding domain
XP_001740859.1	EDI_336820	PF00249		Myb-like DNA-binding domain
XP_001741195.1	EDI_335110	PF00249		Myb-like DNA-binding domain
XP_001736915.1	EDI_252670	PF00249		Myb-like DNA-binding domain
XP_001735901.1	EDI_319270	PF00249		Myb-like DNA-binding domain
XP_001738691.1	EDI_316940	PF00249		Myb-like DNA-binding domain
XP_001736309.1	EDI_093530	PF00249		Myb-like DNA-binding domain
XP_001739236.1	EDI_353540	PF00249		Myb-like DNA-binding domain
XP_001735567.1	EDI_259480	PF00249		Myb-like DNA-binding domain
XP_001740429.1	EDI_031830	PF00249		Myb-like DNA-binding domain
XP_001741579.1	EDI_272890	PF00249		Myb-like DNA-binding domain
XP_001738438.1	EDI_065560	SSF57850		0
XP_001741138.1	EDI_155470	PF00096		Zinc finger, C2H2 type

## Sheet: E_histolytica
Supplementary Table 1. Transcripcion factors of Entamoebas strains. InterProScan was used to map InterPro families and DBDs, using default parameters.
Organisms: E. histolytica
Cross-reference (RefSeq)	Gene names	Cross-reference (Pfam)	Cross-reference (PDB)	Status
XP_001913514.1	EHI_159590	PF13639;		Meiosis;Reference proteome
XP_001913519.1	EHI_159840			Reference proteome
XP_001913521.1	EHI_159910	PF01485;PF00097;		Coiled coil;Metal-binding;Reference proteome;Repeat;Ubl conjugation pathway;Zinc;Zinc-finger
XP_001913678.1	EHI_030800	PF00412;		Reference proteome
XP_001913821.1	EHI_095160	PF13240;		Reference proteome
XP_001913863.1	EHI_110940	PF13639;		Membrane;Metal-binding;Reference proteome;Transmembrane;Transmembrane helix;Zinc;Zinc-finger
XP_001913871.1	EHI_129760	PF00076;PF00098;		Metal-binding;RNA-binding;Reference proteome;Zinc;Zinc-finger
XP_001914053.1	EHI_025870			Reference proteome;Repeat
XP_001914138.1	EHI_146580			Reference proteome
XP_001913828.1 XP_001914159.1	EHI_029000 EHI_067270			Coiled coil;DNA-binding;Metal-binding;Reference proteome;Zinc;Zinc-finger
XP_001914375.1	EHI_106660	PF00096;		Reference proteome
XP_001914415.1	EHI_078420	PF00888;PF10557;		Reference proteome
XP_647962.1	EHI_048310	PF08033;PF04815;PF04811;PF04810;		Protein transport;Reference proteome;Transport
XP_648130.1	EHI_114110	PF02207;		Metal-binding;Reference proteome;Transferase;Ubl conjugation pathway;Zinc;Zinc-finger
XP_648250.2	EHI_027610			Reference proteome
XP_648358.1	EHI_102040	PF01485;PF00097;		Metal-binding;Reference proteome;Repeat;Ubl conjugation pathway;Zinc;Zinc-finger
XP_648541.1	EHI_073180			Reference proteome
XP_648571.1	EHI_142060			Reference proteome
XP_648677.1	EHI_164390	PF13639;		Reference proteome
XP_648923.1	EHI_196540	PF01485;PF13445;		Metal-binding;Reference proteome;Repeat;Ubl conjugation pathway;Zinc;Zinc-finger
XP_648938.2	EHI_055370	PF00319;		DNA-binding;Nucleus;Reference proteome;Transcription;Transcription regulation
XP_648948.1	EHI_069470	PF02891;		Metal-binding;Reference proteome;Zinc;Zinc-finger
XP_648989.1	EHI_037160			Reference proteome
XP_649010.1	EHI_191780	PF01485;PF13445;		Metal-binding;Reference proteome;Repeat;Ubl conjugation pathway;Zinc;Zinc-finger
XP_649039.1	EHI_146570	PF01090;		Reference proteome;Ribonucleoprotein;Ribosomal protein
XP_649155.1	EHI_161940	PF00412;		Reference proteome
XP_649166.1	EHI_130650	PF13639;		Reference proteome
XP_649199.1	EHI_192780	PF00076;PF00098;		Reference proteome
XP_649243.1	EHI_160910			Reference proteome
XP_649302.2	EHI_161890	PF00622;		Metal-binding;Reference proteome;Zinc;Zinc-finger
XP_649343.1	EHI_175480	PF00626;PF08033;PF04815;PF04811;		Cytoplasm;Cytoplasmic vesicle;ER-Golgi transport;Endoplasmic reticulum;Membrane;Metal-binding;Protein transport;Reference proteome;Transport;Zinc
XP_649367.1	EHI_193090			Reference proteome
XP_649382.1	EHI_131540	PF01363;PF00169;PF00621;		Cytoplasm;Cytoskeleton;Metal-binding;Reference proteome;Repeat;Zinc;Zinc-finger
XP_649492.1	EHI_132380			Reference proteome
XP_649666.2	EHI_181570			Metal-binding;Reference proteome;Zinc;Zinc-finger
XP_649839.1	EHI_176800	PF00076;PF00098;		Reference proteome
XP_649876.1	EHI_001070	PF00412;		Reference proteome
XP_649891.1	EHI_175020	PF00557;		Reference proteome
XP_650060.1	EHI_010590	PF00621;		Reference proteome
XP_650090.1	EHI_111790	PF00412;		Reference proteome
XP_650091.1	EHI_111780	PF00412;		Reference proteome
XP_650197.1	EHI_004170	PF00412;PF13240;		Reference proteome
XP_650243.1	EHI_159650			Reference proteome
XP_650274.1	EHI_007320	PF11923;PF05670;PF00098;		Coiled coil;Reference proteome
XP_650290.1	EHI_058540			Membrane;Metal-binding;Reference proteome;Transmembrane;Transmembrane helix;Zinc;Zinc-finger
XP_650343.1	EHI_192080	PF00642;		Metal-binding;Reference proteome;Zinc;Zinc-finger
XP_650360.1	EHI_167280	PF00888;PF10557;		Reference proteome
XP_650398.2	EHI_091470			Reference proteome
XP_650435.1	EHI_154180			Reference proteome
XP_650439.1	EHI_154230	PF12756;PF12171;		Metal-binding;Nucleus;Reference proteome;Zinc;Zinc-finger
XP_650463.1	EHI_163860	PF00096;		Reference proteome
XP_650545.1	EHI_062690	PF00320;		Metal-binding;Reference proteome;Zinc;Zinc-finger
XP_650560.1	EHI_091050	PF01485;PF00644;		Metal-binding;Reference proteome;Repeat;Ubl conjugation pathway;Zinc;Zinc-finger
XP_650581.1	EHI_104690	PF16641;		Reference proteome
XP_650659.1	EHI_107020	PF08790;		Metal-binding;Nucleus;Reference proteome;Repeat;Zinc;Zinc-finger
XP_650688.1	EHI_092550	PF00498;PF00097;		Metal-binding;Reference proteome;Zinc;Zinc-finger
XP_650708.1	EHI_004820	PF00096;		Reference proteome
XP_650767.2	EHI_142120	PF00447;		DNA-binding;Nucleus;Reference proteome;Stress response
XP_650789.1	EHI_017720	PF12171;		Metal-binding;Reference proteome;Zinc;Zinc-finger
XP_650812.1	EHI_158150	PF00412;		Reference proteome
XP_650817.1	EHI_158200			Reference proteome
XP_650835.1	EHI_197880	PF02082;		Reference proteome
XP_651041.1	EHI_170330	PF09202;		ATP-binding;Kinase;Magnesium;Nucleotide-binding;Reference proteome;Transferase
XP_651061.1	EHI_098040			Reference proteome
XP_651119.1	EHI_120320	PF01485;		Metal-binding;Reference proteome;Repeat;Ubl conjugation pathway;Zinc;Zinc-finger
XP_651190.2	EHI_064660	PF08033;PF04811;		Reference proteome
XP_651234.1	EHI_017030	PF12353;PF00076;		Reference proteome
XP_651290.1	EHI_051430	PF00617;PF00618;		Coiled coil;Guanine-nucleotide releasing factor;Reference proteome
XP_651351.1	EHI_087630	PF00447;		DNA-binding;Nucleus;Reference proteome;Stress response
XP_651402.1	EHI_054230	PF01399;PF10602;		Proteasome;Reference proteome
XP_651436.1	EHI_078740	PF01363;PF00169;PF00621;	6A9C;	3D-structure;Cytoplasm;Cytoskeleton;Metal-binding;Reference proteome;Repeat;Zinc;Zinc-finger
XP_651447.2	EHI_190430			Reference proteome
XP_651539.2	EHI_126880	PF00557;		Aminopeptidase;Cytoplasm;Hydrolase;Metal-binding;Protease;Reference proteome
XP_651562.1	EHI_036640			Membrane;Metal-binding;Reference proteome;Transmembrane;Transmembrane helix;Zinc;Zinc-finger
XP_001913517.1 XP_651622.1	EHI_102930 EHI_159800	PF00096;		Metal-binding;Reference proteome;Zinc;Zinc-finger
XP_651645.2	EHI_138970	PF00628;		Metal-binding;Reference proteome;Zinc;Zinc-finger
XP_651657.1	EHI_135100	PF12861;		Cell cycle;Cell division;Metal-binding;Mitosis;Reference proteome;Ubl conjugation pathway;Zinc;Zinc-finger
XP_651674.1	EHI_197330	PF01363;PF00169;PF00621;		Cytoplasm;Cytoskeleton;Metal-binding;Reference proteome;Repeat;Zinc;Zinc-finger
XP_651711.2	EHI_100140	PF01363;PF00621;		Cytoplasm;Cytoskeleton;Metal-binding;Reference proteome;Repeat;Zinc;Zinc-finger
XP_651719.1	EHI_068270	PF01363;PF00169;PF00621;		Coiled coil;Cytoplasm;Cytoskeleton;Metal-binding;Reference proteome;Repeat;Zinc;Zinc-finger
XP_651728.1	EHI_068180	PF11789;		Metal-binding;Reference proteome;Zinc;Zinc-finger
XP_651820.1	EHI_129940			Reference proteome
XP_651964.1	EHI_039850	PF01363;PF00169;PF00621;		Cytoplasm;Cytoskeleton;Metal-binding;Reference proteome;Repeat;Zinc;Zinc-finger
XP_652039.1	EHI_055700	PF00642;		Metal-binding;Reference proteome;Zinc;Zinc-finger
XP_652045.1	EHI_055640	PF00076;PF00098;		Reference proteome
XP_652106.1	EHI_057840	PF04182;		DNA-binding;Nucleus;Phosphoprotein;Reference proteome;Transcription
XP_652129.1	EHI_134790	PF01485;		Metal-binding;Reference proteome;Repeat;Ubl conjugation pathway;Zinc;Zinc-finger
XP_652153.2	EHI_061010	PF00888;PF10557;		Reference proteome
XP_652167.1	EHI_127230	PF13639;		Reference proteome
XP_652223.1	EHI_165120	PF14634;		Metal-binding;Reference proteome;Repeat;Ubl conjugation pathway;Zinc;Zinc-finger
XP_652228.1	EHI_165180	PF07716;		Reference proteome
XP_652250.1	EHI_004420			Reference proteome
XP_652269.2	EHI_166440	PF13639;		Membrane;Metal-binding;Reference proteome;Transmembrane;Transmembrane helix;Zinc;Zinc-finger
XP_652311.1	EHI_127400	PF03131;		DNA-binding;Reference proteome
XP_652389.1	EHI_174950	PF02270;		Reference proteome
XP_652549.1	EHI_008660	PF00447;		DNA-binding;Nucleus;Reference proteome;Stress response
XP_652580.1	EHI_137000	PF00447;		DNA-binding;Nucleus;Reference proteome;Stress response
XP_652584.2	EHI_136960	PF08063;PF00644;PF02877;PF05406;PF00645;		ADP-ribosylation;Coiled coil;Glycosyltransferase;Metal-binding;NAD;Nucleus;Reference proteome;Transferase;Zinc;Zinc-finger
XP_652594.1	EHI_137030			Reference proteome
XP_652623.1	EHI_042990	PF08033;PF04811;PF04810;		Reference proteome
XP_652906.1	EHI_156450	PF00888;PF10557;		Reference proteome
XP_652956.1	EHI_025450	PF00412;		Reference proteome
XP_652966.1	EHI_168070			Reference proteome
XP_652973.1	EHI_008730	PF00626;PF08033;PF04815;PF04811;PF04810;		Cytoplasm;Cytoplasmic vesicle;ER-Golgi transport;Endoplasmic reticulum;Membrane;Metal-binding;Protein transport;Reference proteome;Transport;Zinc
XP_652977.2	EHI_008770	PF00642;		Metal-binding;Reference proteome;Zinc;Zinc-finger
XP_653002.2	EHI_080850	PF01485;		Metal-binding;Reference proteome;Repeat;Ubl conjugation pathway;Zinc;Zinc-finger
XP_653123.1	EHI_019150	PF03107;		Reference proteome
XP_653187.1	EHI_000560	PF12171;		Metal-binding;Nucleus;Reference proteome;Zinc;Zinc-finger
XP_653337.1	EHI_174960	PF01246;		Reference proteome;Ribonucleoprotein;Ribosomal protein
XP_653344.1	EHI_174890	PF01399;		Reference proteome
XP_653362.1	EHI_103760	PF01833;		Reference proteome
XP_653394.1	EHI_051760	PF00307;PF00412;		Reference proteome
XP_653400.1	EHI_051930	PF03131;		DNA-binding;Reference proteome
XP_653406.2	EHI_178840	PF01485;		Metal-binding;Reference proteome;Repeat;Ubl conjugation pathway;Zinc;Zinc-finger
XP_653490.1	EHI_022960	PF00412;		LIM domain;Metal-binding;Reference proteome;Repeat;Zinc
XP_653524.2	EHI_016470	PF00888;PF10557;		Reference proteome
XP_653571.1	EHI_045320	PF04157;		Reference proteome
XP_653576.1	EHI_045370			Reference proteome
XP_653617.1	EHI_098320	PF02891;		Metal-binding;Reference proteome;Zinc;Zinc-finger
XP_653662.1	EHI_065850			Reference proteome
XP_653702.2	EHI_038330			Reference proteome
XP_653947.2	EHI_105360			Reference proteome
XP_654057.2	EHI_137860	PF05871;		Protein transport;Reference proteome;Transport
XP_654228.1	EHI_122760	PF01485;		Metal-binding;Reference proteome;Repeat;Ubl conjugation pathway;Zinc;Zinc-finger
XP_654259.2	EHI_110620			Reference proteome
XP_654277.1	EHI_110790	PF00097;		Metal-binding;Reference proteome;Zinc;Zinc-finger
XP_654362.1	EHI_008230	PF00447;		Coiled coil;DNA-binding;Nucleus;Reference proteome;Stress response
XP_654401.1	EHI_110980	PF01363;PF00169;PF00621;		Cytoplasm;Cytoskeleton;Metal-binding;Reference proteome;Repeat;Zinc;Zinc-finger
XP_654551.1	EHI_092220			Reference proteome
XP_654598.1	EHI_141080	PF02891;		Metal-binding;Reference proteome;Zinc;Zinc-finger
XP_654633.2	EHI_141950	PF02207;		Metal-binding;Reference proteome;Transferase;Ubl conjugation pathway;Zinc;Zinc-finger
XP_654640.1	EHI_141890	PF00098;		Reference proteome
XP_654688.1	EHI_194520	PF00412;		Reference proteome
XP_654750.1	EHI_153800	PF08783;		Reference proteome
XP_654802.1	EHI_007640	PF00307;PF00412;		Reference proteome
XP_654903.2	EHI_027510	PF13639;		Membrane;Metal-binding;Reference proteome;Signal;Transmembrane;Transmembrane helix;Zinc;Zinc-finger
XP_654906.1	EHI_053830	PF05383;PF00076;		Nucleus;RNA-binding;Reference proteome;Ribonucleoprotein;Viral nucleoprotein;Virion
XP_654963.2	EHI_183130	PF00096;		Metal-binding;Reference proteome;Zinc;Zinc-finger
XP_654989.2	EHI_198840	PF00643;		Reference proteome;Repeat
XP_655068.1	EHI_014000	PF13696;		Metal-binding;Reference proteome;Zinc;Zinc-finger
XP_655141.2	EHI_138180	PF04564;PF10408;		Reference proteome
XP_655155.2	fus6 gps1 EHI_182890	PF01399;PF10602;		Reference proteome
XP_655190.1	EHI_198740	PF01090;		Reference proteome;Ribonucleoprotein;Ribosomal protein
XP_655233.2	EHI_052080	PF13445;		Metal-binding;Reference proteome;Zinc;Zinc-finger
XP_655243.1	EHI_136180	PF01399;PF18098;		Proteasome;Reference proteome
XP_655277.1	EHI_069060	PF00412;		Reference proteome
XP_655301.1	EHI_069300	PF00888;PF10557;		Reference proteome
XP_655307.1	EHI_069240			Reference proteome
XP_655356.1	EHI_200020	PF00447;		DNA-binding;Nucleus;Reference proteome;Stress response
XP_655361.1	EHI_021230	PF01363;PF00169;PF00621;		Cytoplasm;Cytoskeleton;Metal-binding;Reference proteome;Repeat;Zinc;Zinc-finger
XP_655367.1	EHI_021280	PF00412;		Reference proteome
XP_655384.1	EHI_026350	PF01363;PF00169;PF00621;		Cytoplasm;Cytoskeleton;Metal-binding;Reference proteome;Repeat;Zinc;Zinc-finger
XP_655516.1	EHI_131040	PF05383;		Nucleus;RNA-binding;Reference proteome;Ribonucleoprotein;Viral nucleoprotein;Virion
XP_655520.1	EHI_131080	PF00270;PF00271;PF02889;		ATP-binding;Helicase;Hydrolase;Nucleotide-binding;Reference proteome
XP_655524.2	EHI_131120	PF04157;		Reference proteome
XP_655570.1	EHI_179970	PF01399;PF08375;		Proteasome;Reference proteome
XP_655572.1	EHI_179950			Reference proteome
XP_655641.1	EHI_023310	PF01485;		Metal-binding;Reference proteome;Repeat;Ubl conjugation pathway;Zinc;Zinc-finger
XP_655671.1	EHI_096780	PF01485;		Metal-binding;Reference proteome;Repeat;Ubl conjugation pathway;Zinc;Zinc-finger
XP_655759.1	EHI_155320	PF13639;		Reference proteome
XP_655777.1	EHI_155640	PF01715;		ATP-binding;Nucleotide-binding;Nucleus;Reference proteome;Transferase
XP_655832.1	EHI_093330	PF01381;		Reference proteome
XP_655877.1	EHI_049510	PF00447;		DNA-binding;Nucleus;Reference proteome;Stress response
XP_655924.1	EHI_177540	PF00265;		ATP-binding;DNA synthesis;Kinase;Nucleotide-binding;Reference proteome;Transferase
XP_655968.2	EHI_098590			Reference proteome
XP_656038.1	EHI_118180	PF00888;PF10557;		Reference proteome
XP_656062.1	EHI_117940	PF16835;		Nucleus;Reference proteome;Spliceosome;mRNA processing;mRNA splicing
XP_656065.1	EHI_117910	PF01363;		Metal-binding;Reference proteome;Zinc;Zinc-finger
XP_656089.2	EHI_142140	PF00249;PF00569;		Metal-binding;Nucleus;Reference proteome;Transcription;Transcription regulation;Zinc;Zinc-finger
XP_656127.1	EHI_035520			Reference proteome
XP_656228.1	EHI_012320	PF00806;PF18044;		Metal-binding;Reference proteome;Repeat;Zinc;Zinc-finger
XP_656249.1	EHI_178750	PF03131;		DNA-binding;Reference proteome;Transcription;Transcription regulation
XP_656365.1	EHI_153510	PF01363;PF00169;PF00621;		Cytoplasm;Cytoskeleton;Metal-binding;Reference proteome;Repeat;Zinc;Zinc-finger
XP_656390.1	EHI_153250	PF06220;		Metal-binding;Nucleus;RNA-binding;Reference proteome;Ribonucleoprotein;Zinc
XP_648504.1 XP_656408.1	EHI_030760 EHI_153080	PF01246;		Reference proteome;Ribonucleoprotein;Ribosomal protein
XP_656454.2	EHI_049940	PF00627;PF00443;PF02148;PF17807;		Hydrolase;Metal-binding;Protease;Reference proteome;Thiol protease;Ubl conjugation pathway;Zinc;Zinc-finger
XP_656475.1	EHI_187110	PF00412;PF00620;		Reference proteome
XP_656588.1	EHI_050720	PF00412;		Reference proteome
XP_656599.2	EHI_050600			Reference proteome
XP_656658.1	EHI_188830	PF00226;PF12171;		Metal-binding;Reference proteome;Zinc;Zinc-finger
XP_656690.1	EHI_073340			Reference proteome
XP_656698.1	EHI_182600	PF01399;PF18055;		Coiled coil;Proteasome;Reference proteome
XP_656765.1	EHI_068050	PF01363;PF00621;		Cytoplasm;Cytoskeleton;Metal-binding;Reference proteome;Repeat;Zinc;Zinc-finger
XP_656766.1	EHI_068030			Reference proteome
XP_656858.1	EHI_038600	PF11931;PF16837;PF12171;		Metal-binding;Reference proteome;Zinc;Zinc-finger
XP_656864.1	EHI_038660	PF10357;		Reference proteome
XP_656918.1	EHI_096420	PF00412;		Reference proteome
XP_656927.1	EHI_096510	PF00319;		DNA-binding;Nucleus;Reference proteome;Transcription;Transcription regulation
XP_657038.1	EHI_110280	PF00412;		LIM domain;Metal-binding;Reference proteome;Zinc
XP_657066.1	EHI_051030	PF13639;		Reference proteome
XP_657122.1	EHI_053180			Reference proteome
XP_657151.1	EHI_067580	PF16131;PF00642;		Metal-binding;Reference proteome;Zinc;Zinc-finger
XP_657283.1	EHI_093880	PF04824;PF04825;		Cell cycle;Nucleus;Reference proteome
XP_657285.1	EHI_093860	PF04212;		Reference proteome
XP_657287.2	EHI_093840	PF01485;PF13445;		Metal-binding;Reference proteome;Repeat;Ubl conjugation pathway;Zinc;Zinc-finger
XP_657324.1	EHI_045170	PF00270;PF00271;PF18149;PF02889;		ATP-binding;Helicase;Hydrolase;Nucleotide-binding;Reference proteome
XP_657356.1	EHI_152110	PF00443;PF02148;		Hydrolase;Metal-binding;Reference proteome;Spliceosome;Zinc;Zinc-finger;mRNA processing;mRNA splicing
XP_657381.1	EHI_151990	PF00076;PF00098;		Reference proteome
XP_657384.2	EHI_151960	PF13639;		Membrane;Metal-binding;Reference proteome;Transmembrane;Transmembrane helix;Zinc;Zinc-finger
XP_657418.1	EHI_151630	PF12678;		Reference proteome
XP_657434.1	EHI_151300	PF02146;PF02148;		Metal-binding;NAD;Reference proteome;Transferase;Zinc
XP_657475.1	EHI_148630	PF08033;PF04811;PF04810;		Reference proteome
XP_657526.1	EHI_148160	PF00888;PF10557;		Reference proteome
XP_648795.1	EHI_184570	PF16415;PF16417;PF04054;		Reference proteome
XP_648902.1	EHI_035920	PF13086;PF13087;PF10382;PF06839;		Metal-binding;Reference proteome;Zinc;Zinc-finger
XP_649315.1	EHI_189160	PF07093;		Reference proteome
XP_651413.1	EHI_054140	PF02045;		DNA-binding;Nucleus;Reference proteome;Transcription;Transcription regulation
XP_651663.1	EHI_135030	PF03343;		Nucleus;Reference proteome
XP_652682.1	EHI_200810	PF16415;PF16418;PF16417;PF12842;PF04054;		Cytoplasm;Nucleus;Reference proteome;Repressor;Transcription;Transcription regulation
XP_653587.1	EHI_045490	PF02891;		Metal-binding;Reference proteome;Zinc;Zinc-finger
XP_654895.1	EHI_095830	PF06320;		Reference proteome
XP_655716.1	EHI_145980	PF02891;		Metal-binding;Reference proteome;Zinc;Zinc-finger
XP_656253.2	EHI_178720	PF16415;PF16418;PF16417;PF12842;PF04054;		Cytoplasm;Nucleus;Reference proteome;Repressor;Transcription;Transcription regulation
XP_656727.1	EHI_004480	PF03131;		DNA-binding;Reference proteome
XP_656958.2	EHI_152530	PF02891;		Metal-binding;Reference proteome;Zinc;Zinc-finger
XP_649878.1	EHI_001090	PF00249		Myb-like DNA-binding domain
XP_649880.1	EHI_001110	PF00249		Myb-like DNA-binding domain
XP_650275.1	EHI_007310	PF00249		Myb-like DNA-binding domain
XP_654390.2	EHI_008130	PF00249		Myb-like DNA-binding domain
XP_657114.1	EHI_009930	PF00249		Myb-like DNA-binding domain
XP_655338.1	EHI_012420	PF00249		Myb-like DNA-binding domain
XP_001913828.1	EHI_029000	SSF57850		0
XP_656408.1	EHI_030760	SSF57716		0
XP_656862.2	EHI_038640	PF00249		Myb-like DNA-binding domain
XP_657101.1	EHI_053000	PF00249		Myb-like DNA-binding domain
XP_648215.1	EHI_063550	PF00249		Myb-like DNA-binding domain
XP_001914159.1	EHI_067270	SSF57850		0
XP_654568.1	EHI_092160	PF00249		Myb-like DNA-binding domain
XP_651239.1	EHI_092700	PF00249		Myb-like DNA-binding domain
XP_651064.1	EHI_098070	PF00249		Myb-like DNA-binding domain
XP_651622.1	EHI_102930	PF00096		Zinc finger, C2H2 type
XP_657070.1	EHI_128200	PF00249		Myb-like DNA-binding domain
XP_651804.1	EHI_129790	PF00249		Myb-like DNA-binding domain
XP_648186.1	EHI_130710	PF00249		Myb-like DNA-binding domain
XP_001914280.1	EHI_133220	PF00249		Myb-like DNA-binding domain
XP_001913691.1	EHI_133550	PF00249		Myb-like DNA-binding domain
XP_649754.1	EHI_135150	PF00249		Myb-like DNA-binding domain
XP_655261.2	EHI_136420	PF00249		Myb-like DNA-binding domain
XP_657528.1	EHI_148140	PF00249		Myb-like DNA-binding domain
XP_648504.1	EHI_153080	SSF57716		0
XP_655677.1	EHI_153360	PF00249		Myb-like DNA-binding domain
XP_001913517.1	EHI_159800	PF00096		Zinc finger, C2H2 type
XP_001913950.1	EHI_166410	PF00249		Myb-like DNA-binding domain
XP_650930.1	EHI_168310	PF00249		Myb-like DNA-binding domain
XP_648179.1	EHI_197980	PF00249		Myb-like DNA-binding domain
