# Supplementary material for: A landscape of gene regulation in the parasitic amoebozoa Entamoeba spp
Source: PLoS One. 2022 Aug 1;17(8):e0271640. doi: 10.1371/journal.pone.0271640 (PMC9342746; doi:10.1371/journal.pone.0271640)
Supplement: S2 Table — (XLSX) [file pone.0271640.s002.xlsx]

## Sheet: E. invadens
S1 Table. Gene Regulatory networks of Entamoebas strains
The GRNs were identified for orthologous from GRNs of S. cerevisiae and H. sapiens using ProteinOrtho V5.16.
Organisms: E. invadens
Source: Transcription factor
Target: Target gene
Interaction: + Activation; - Repression
Source	Target	Interaction
EIN_030720	EIN_074260
EIN_030720	EIN_369480
EIN_044380	EIN_064310
EIN_044380	EIN_064650
EIN_044380	EIN_080590
EIN_044380	EIN_081190
EIN_044380	EIN_084160
EIN_044380	EIN_095830
EIN_044380	EIN_113610
EIN_044380	EIN_151130
EIN_044380	EIN_170550
EIN_044380	EIN_173190
EIN_044380	EIN_223320
EIN_044380	EIN_269060
EIN_044380	EIN_277250
EIN_044380	EIN_281920
EIN_044380	EIN_283380
EIN_044380	EIN_291340
EIN_044380	EIN_316570
EIN_044380	EIN_327780
EIN_044380	EIN_327880
EIN_044380	EIN_341910
EIN_044380	EIN_359880
EIN_044380	EIN_371770
EIN_044380	EIN_371930
EIN_044380	EIN_378190
EIN_044380	EIN_379410
EIN_044380	EIN_403610
EIN_044380	EIN_409130
EIN_044380	EIN_409780
EIN_044380	EIN_411040
EIN_044380	EIN_461600
EIN_044380	EIN_475600
EIN_044380	EIN_491160
EIN_044380	EIN_502060
EIN_051500	EIN_227290	-
EIN_058350	EIN_175740	+
EIN_058350	EIN_227420
EIN_058350	EIN_275250
EIN_059070	EIN_018950
EIN_059070	EIN_031390
EIN_059070	EIN_052270
EIN_059070	EIN_054620
EIN_059070	EIN_059070
EIN_059070	EIN_092130
EIN_059070	EIN_095830
EIN_059070	EIN_113610
EIN_059070	EIN_126130
EIN_059070	EIN_128700
EIN_059070	EIN_177760
EIN_059070	EIN_185380
EIN_059070	EIN_198130
EIN_059070	EIN_269060
EIN_059070	EIN_277250
EIN_059070	EIN_281920
EIN_059070	EIN_359880
EIN_059070	EIN_371930
EIN_059070	EIN_378190
EIN_059070	EIN_409160
EIN_059070	EIN_411040
EIN_059070	EIN_461600
EIN_059070	EIN_496870
EIN_096050	EIN_044490
EIN_096050	EIN_095830
EIN_096050	EIN_207540
EIN_096050	EIN_224310	-
EIN_096050	EIN_254700
EIN_096050	EIN_371610
EIN_114930	EIN_061230
EIN_114930	EIN_080410
EIN_114930	EIN_095830
EIN_114930	EIN_129190
EIN_114930	EIN_150900
EIN_114930	EIN_169340
EIN_114930	EIN_176020
EIN_114930	EIN_183900
EIN_114930	EIN_186540
EIN_114930	EIN_269060
EIN_114930	EIN_403110
EIN_114930	EIN_409060
EIN_114930	EIN_469390
EIN_114930	EIN_525580
EIN_172680	EIN_018650
EIN_172680	EIN_022210
EIN_172680	EIN_030900
EIN_172680	EIN_057090
EIN_172680	EIN_080680
EIN_172680	EIN_083090
EIN_172680	EIN_092100
EIN_172680	EIN_095830
EIN_172680	EIN_097670
EIN_172680	EIN_117940
EIN_172680	EIN_117970
EIN_172680	EIN_129370
EIN_172680	EIN_133860
EIN_172680	EIN_151130
EIN_172680	EIN_152840
EIN_172680	EIN_172490
EIN_172680	EIN_174470
EIN_172680	EIN_176350
EIN_172680	EIN_186540
EIN_172680	EIN_222960
EIN_172680	EIN_223320
EIN_172680	EIN_224310
EIN_172680	EIN_226140
EIN_172680	EIN_228290
EIN_172680	EIN_249270
EIN_172680	EIN_268220
EIN_172680	EIN_269060
EIN_172680	EIN_282280
EIN_172680	EIN_335560
EIN_172680	EIN_344910
EIN_172680	EIN_345740
EIN_172680	EIN_359780
EIN_172680	EIN_369760
EIN_172680	EIN_370990
EIN_172680	EIN_371020
EIN_172680	EIN_371130
EIN_172680	EIN_378020
EIN_172680	EIN_378190
EIN_172680	EIN_379780
EIN_172680	EIN_380900
EIN_172680	EIN_405740
EIN_172680	EIN_469630
EIN_172680	EIN_485730
EIN_172680	EIN_492960
EIN_172680	EIN_497860
EIN_172680	EIN_508930
EIN_179080	EIN_207540
EIN_185470	EIN_227290
EIN_207540	EIN_057090
EIN_207540	EIN_096050
EIN_207540	EIN_097910	+
EIN_207540	EIN_135010
EIN_207540	EIN_151370
EIN_207540	EIN_155730	+
EIN_207540	EIN_207540
EIN_207540	EIN_224310	+
EIN_207540	EIN_227290
EIN_207540	EIN_345850	+
EIN_207540	EIN_410920	+
EIN_207540	EIN_425060	+
EIN_207540	EIN_473160	+
EIN_227290	EIN_030720	-
EIN_247620	EIN_058600
EIN_247620	EIN_369710
EIN_249270	EIN_002130	+
EIN_249270	EIN_005800
EIN_249270	EIN_005940
EIN_249270	EIN_016070
EIN_249270	EIN_016300
EIN_249270	EIN_016410
EIN_249270	EIN_016620
EIN_249270	EIN_018240
EIN_249270	EIN_018370
EIN_249270	EIN_018620
EIN_249270	EIN_019460
EIN_249270	EIN_020080
EIN_249270	EIN_020500
EIN_249270	EIN_020540
EIN_249270	EIN_022210
EIN_249270	EIN_026410
EIN_249270	EIN_026780
EIN_249270	EIN_026930
EIN_249270	EIN_030900
EIN_249270	EIN_031460
EIN_249270	EIN_046660
EIN_249270	EIN_046990
EIN_249270	EIN_047360
EIN_249270	EIN_048190
EIN_249270	EIN_051500
EIN_249270	EIN_051900
EIN_249270	EIN_052570
EIN_249270	EIN_053190
EIN_249270	EIN_054200
EIN_249270	EIN_054520
EIN_249270	EIN_054570
EIN_249270	EIN_055880
EIN_249270	EIN_056880
EIN_249270	EIN_056890
EIN_249270	EIN_057100
EIN_249270	EIN_058760
EIN_249270	EIN_059070
EIN_249270	EIN_059510
EIN_249270	EIN_059680
EIN_249270	EIN_060160
EIN_249270	EIN_060170
EIN_249270	EIN_063200
EIN_249270	EIN_064650
EIN_249270	EIN_065210
EIN_249270	EIN_065700
EIN_249270	EIN_065720
EIN_249270	EIN_065950
EIN_249270	EIN_074260
EIN_249270	EIN_078970
EIN_249270	EIN_079080
EIN_249270	EIN_079150
EIN_249270	EIN_079840
EIN_249270	EIN_080240
EIN_249270	EIN_080720
EIN_249270	EIN_081190
EIN_249270	EIN_081660
EIN_249270	EIN_081730
EIN_249270	EIN_082330
EIN_249270	EIN_082580
EIN_249270	EIN_083060
EIN_249270	EIN_083090
EIN_249270	EIN_084000
EIN_249270	EIN_084160
EIN_249270	EIN_085910
EIN_249270	EIN_085930
EIN_249270	EIN_086610
EIN_249270	EIN_086780
EIN_249270	EIN_087220
EIN_249270	EIN_092100
EIN_249270	EIN_093630
EIN_249270	EIN_094950
EIN_249270	EIN_095510
EIN_249270	EIN_095830
EIN_249270	EIN_096110
EIN_249270	EIN_096280
EIN_249270	EIN_097190
EIN_249270	EIN_097530
EIN_249270	EIN_097670
EIN_249270	EIN_097850
EIN_249270	EIN_097880
EIN_249270	EIN_098570
EIN_249270	EIN_117340
EIN_249270	EIN_118030
EIN_249270	EIN_118190
EIN_249270	EIN_124150
EIN_249270	EIN_126130
EIN_249270	EIN_129190
EIN_249270	EIN_129200
EIN_249270	EIN_131860
EIN_249270	EIN_134190
EIN_249270	EIN_134950
EIN_249270	EIN_134970
EIN_249270	EIN_135010
EIN_249270	EIN_145900
EIN_249270	EIN_150900
EIN_249270	EIN_151130
EIN_249270	EIN_151770
EIN_249270	EIN_151900
EIN_249270	EIN_154450
EIN_249270	EIN_154470
EIN_249270	EIN_155140
EIN_249270	EIN_155610
EIN_249270	EIN_155630
EIN_249270	EIN_162220
EIN_249270	EIN_164960
EIN_249270	EIN_165130
EIN_249270	EIN_165150
EIN_249270	EIN_170540
EIN_249270	EIN_171560
EIN_249270	EIN_172800
EIN_249270	EIN_173560
EIN_249270	EIN_173610
EIN_249270	EIN_174050
EIN_249270	EIN_174070
EIN_249270	EIN_174470
EIN_249270	EIN_175650
EIN_249270	EIN_178380
EIN_249270	EIN_179900
EIN_249270	EIN_181630
EIN_249270	EIN_183240
EIN_249270	EIN_185790
EIN_249270	EIN_186050
EIN_249270	EIN_186540
EIN_249270	EIN_186600
EIN_249270	EIN_186960
EIN_249270	EIN_187350
EIN_249270	EIN_187810
EIN_249270	EIN_197390
EIN_249270	EIN_207210
EIN_249270	EIN_215100
EIN_249270	EIN_215170
EIN_249270	EIN_222320
EIN_249270	EIN_222710
EIN_249270	EIN_222960
EIN_249270	EIN_223260
EIN_249270	EIN_223280
EIN_249270	EIN_223300
EIN_249270	EIN_223320
EIN_249270	EIN_223650
EIN_249270	EIN_224310
EIN_249270	EIN_224370
EIN_249270	EIN_224420
EIN_249270	EIN_224430
EIN_249270	EIN_226090
EIN_249270	EIN_226140
EIN_249270	EIN_226160
EIN_249270	EIN_226230
EIN_249270	EIN_226680
EIN_249270	EIN_226780
EIN_249270	EIN_226830
EIN_249270	EIN_227090
EIN_249270	EIN_227260
EIN_249270	EIN_227360
EIN_249270	EIN_227700
EIN_249270	EIN_229380
EIN_249270	EIN_229670
EIN_249270	EIN_230180
EIN_249270	EIN_230790
EIN_249270	EIN_239430
EIN_249270	EIN_246900
EIN_249270	EIN_249110
EIN_249270	EIN_251970
EIN_249270	EIN_252450
EIN_249270	EIN_253310
EIN_249270	EIN_267190
EIN_249270	EIN_267650
EIN_249270	EIN_268250
EIN_249270	EIN_268320
EIN_249270	EIN_268590
EIN_249270	EIN_269060
EIN_249270	EIN_269080
EIN_249270	EIN_281250
EIN_249270	EIN_283750
EIN_249270	EIN_284180
EIN_249270	EIN_296940
EIN_249270	EIN_306420
EIN_249270	EIN_311780
EIN_249270	EIN_313290
EIN_249270	EIN_315510
EIN_249270	EIN_315890
EIN_249270	EIN_316570
EIN_249270	EIN_316710
EIN_249270	EIN_318760
EIN_249270	EIN_328050
EIN_249270	EIN_328380
EIN_249270	EIN_340590
EIN_249270	EIN_341910
EIN_249270	EIN_344910
EIN_249270	EIN_345770
EIN_249270	EIN_346700
EIN_249270	EIN_359670
EIN_249270	EIN_359790
EIN_249270	EIN_359830
EIN_249270	EIN_369680
EIN_249270	EIN_369760
EIN_249270	EIN_370360
EIN_249270	EIN_370990
EIN_249270	EIN_371130
EIN_249270	EIN_371440
EIN_249270	EIN_371950
EIN_249270	EIN_372090
EIN_249270	EIN_372120
EIN_249270	EIN_372390
EIN_249270	EIN_373300
EIN_249270	EIN_377460
EIN_249270	EIN_378020
EIN_249270	EIN_378040
EIN_249270	EIN_378350
EIN_249270	EIN_378520
EIN_249270	EIN_379550
EIN_249270	EIN_380430
EIN_249270	EIN_380440
EIN_249270	EIN_381000
EIN_249270	EIN_381270
EIN_249270	EIN_381390
EIN_249270	EIN_381530
EIN_249270	EIN_386840
EIN_249270	EIN_387840
EIN_249270	EIN_390350
EIN_249270	EIN_390860
EIN_249270	EIN_391370
EIN_249270	EIN_399460
EIN_249270	EIN_399490
EIN_249270	EIN_403120
EIN_249270	EIN_403690
EIN_249270	EIN_406290
EIN_249270	EIN_407700
EIN_249270	EIN_410050
EIN_249270	EIN_411000
EIN_249270	EIN_418080
EIN_249270	EIN_418550
EIN_249270	EIN_424900
EIN_249270	EIN_425000
EIN_249270	EIN_425150
EIN_249270	EIN_425340
EIN_249270	EIN_429060
EIN_249270	EIN_429630
EIN_249270	EIN_429800
EIN_249270	EIN_430400
EIN_249270	EIN_430850
EIN_249270	EIN_430860
EIN_249270	EIN_468300
EIN_249270	EIN_469390
EIN_249270	EIN_485620
EIN_249270	EIN_485730
EIN_249270	EIN_485990
EIN_249270	EIN_486510
EIN_249270	EIN_487660
EIN_249270	EIN_491160
EIN_249270	EIN_492550
EIN_249270	EIN_495510
EIN_249270	EIN_496870
EIN_249270	EIN_497500
EIN_249270	EIN_497880
EIN_249270	EIN_498120
EIN_249270	EIN_503110
EIN_249270	EIN_525320
EIN_274880	EIN_052260
EIN_274880	EIN_059070
EIN_274880	EIN_274880
EIN_274880	EIN_315890
EIN_274880	EIN_404450
EIN_274880	EIN_487000
EIN_274880	EIN_487610
EIN_275250	EIN_031590
EIN_275250	EIN_058350
EIN_275250	EIN_179080
EIN_275250	EIN_207540
EIN_275250	EIN_224310
EIN_275250	EIN_227420
EIN_284080	EIN_184970
EIN_284080	EIN_425340
EIN_310240	EIN_052520	+
EIN_310240	EIN_310240
EIN_310240	EIN_345850	+
EIN_319820	EIN_249160
EIN_359680	EIN_044020
EIN_359680	EIN_052270
EIN_359680	EIN_058760
EIN_359680	EIN_064990
EIN_359680	EIN_074260
EIN_359680	EIN_169340
EIN_359680	EIN_179900
EIN_359680	EIN_315890
EIN_359680	EIN_335560
EIN_359680	EIN_404650
EIN_359680	EIN_410940
EIN_359680	EIN_430860
EIN_371660	EIN_005800
EIN_371660	EIN_016070
EIN_371660	EIN_016410
EIN_371660	EIN_016620
EIN_371660	EIN_016630
EIN_371660	EIN_018240
EIN_371660	EIN_018370
EIN_371660	EIN_018620
EIN_371660	EIN_019900
EIN_371660	EIN_020080
EIN_371660	EIN_020650
EIN_371660	EIN_025970
EIN_371660	EIN_026410
EIN_371660	EIN_026930
EIN_371660	EIN_030900
EIN_371660	EIN_031460
EIN_371660	EIN_034120
EIN_371660	EIN_044020
EIN_371660	EIN_044320
EIN_371660	EIN_046690
EIN_371660	EIN_048190
EIN_371660	EIN_051650
EIN_371660	EIN_052260
EIN_371660	EIN_052270
EIN_371660	EIN_052570
EIN_371660	EIN_053190
EIN_371660	EIN_053540
EIN_371660	EIN_054230
EIN_371660	EIN_054570
EIN_371660	EIN_054620
EIN_371660	EIN_055880
EIN_371660	EIN_056880
EIN_371660	EIN_057090
EIN_371660	EIN_058580
EIN_371660	EIN_058760
EIN_371660	EIN_059510
EIN_371660	EIN_059680
EIN_371660	EIN_060160
EIN_371660	EIN_063200
EIN_371660	EIN_064640
EIN_371660	EIN_064810
EIN_371660	EIN_065700
EIN_371660	EIN_065950
EIN_371660	EIN_080240
EIN_371660	EIN_080890
EIN_371660	EIN_081190
EIN_371660	EIN_082330
EIN_371660	EIN_082580
EIN_371660	EIN_083090
EIN_371660	EIN_083770
EIN_371660	EIN_084160
EIN_371660	EIN_086720
EIN_371660	EIN_086780
EIN_371660	EIN_086900
EIN_371660	EIN_087010	+
EIN_371660	EIN_087220
EIN_371660	EIN_092130
EIN_371660	EIN_092160
EIN_371660	EIN_095510
EIN_371660	EIN_095830
EIN_371660	EIN_095990
EIN_371660	EIN_096110
EIN_371660	EIN_096460
EIN_371660	EIN_097190
EIN_371660	EIN_097530
EIN_371660	EIN_097670
EIN_371660	EIN_098570
EIN_371660	EIN_114230
EIN_371660	EIN_117310
EIN_371660	EIN_118030
EIN_371660	EIN_118160
EIN_371660	EIN_118190
EIN_371660	EIN_118280
EIN_371660	EIN_128700
EIN_371660	EIN_129190
EIN_371660	EIN_129370
EIN_371660	EIN_133860
EIN_371660	EIN_134190
EIN_371660	EIN_134950
EIN_371660	EIN_134970
EIN_371660	EIN_145800
EIN_371660	EIN_145870
EIN_371660	EIN_146170
EIN_371660	EIN_150900
EIN_371660	EIN_151130
EIN_371660	EIN_151770
EIN_371660	EIN_151900
EIN_371660	EIN_152840
EIN_371660	EIN_153250
EIN_371660	EIN_154450
EIN_371660	EIN_154880
EIN_371660	EIN_155140
EIN_371660	EIN_162220
EIN_371660	EIN_162440
EIN_371660	EIN_164960
EIN_371660	EIN_165130
EIN_371660	EIN_169580
EIN_371660	EIN_170540
EIN_371660	EIN_171860
EIN_371660	EIN_172330
EIN_371660	EIN_172520
EIN_371660	EIN_172800
EIN_371660	EIN_173560
EIN_371660	EIN_174070
EIN_371660	EIN_175580
EIN_371660	EIN_175720
EIN_371660	EIN_177950
EIN_371660	EIN_179900
EIN_371660	EIN_183240
EIN_371660	EIN_184200
EIN_371660	EIN_185790
EIN_371660	EIN_186540
EIN_371660	EIN_186600
EIN_371660	EIN_187100
EIN_371660	EIN_187810
EIN_371660	EIN_187940
EIN_371660	EIN_207540
EIN_371660	EIN_222710
EIN_371660	EIN_222960
EIN_371660	EIN_223260
EIN_371660	EIN_223280
EIN_371660	EIN_223650
EIN_371660	EIN_224310
EIN_371660	EIN_224650
EIN_371660	EIN_226140
EIN_371660	EIN_226160
EIN_371660	EIN_226780
EIN_371660	EIN_226830
EIN_371660	EIN_227260
EIN_371660	EIN_227290
EIN_371660	EIN_227320
EIN_371660	EIN_227730
EIN_371660	EIN_229670
EIN_371660	EIN_230180
EIN_371660	EIN_230790
EIN_371660	EIN_232880
EIN_371660	EIN_246900
EIN_371660	EIN_248230
EIN_371660	EIN_249840
EIN_371660	EIN_250370
EIN_371660	EIN_250900
EIN_371660	EIN_252450
EIN_371660	EIN_253350
EIN_371660	EIN_267210
EIN_371660	EIN_267650
EIN_371660	EIN_268390
EIN_371660	EIN_268590
EIN_371660	EIN_269080
EIN_371660	EIN_273660
EIN_371660	EIN_273960
EIN_371660	EIN_274720
EIN_371660	EIN_281620
EIN_371660	EIN_281660
EIN_371660	EIN_281900
EIN_371660	EIN_282280
EIN_371660	EIN_283590
EIN_371660	EIN_284080
EIN_371660	EIN_284140
EIN_371660	EIN_284180
EIN_371660	EIN_296940
EIN_371660	EIN_309340
EIN_371660	EIN_311780
EIN_371660	EIN_312890
EIN_371660	EIN_313280
EIN_371660	EIN_313290
EIN_371660	EIN_316570
EIN_371660	EIN_318780
EIN_371660	EIN_340590
EIN_371660	EIN_345740
EIN_371660	EIN_345850
EIN_371660	EIN_345880
EIN_371660	EIN_359790
EIN_371660	EIN_359830
EIN_371660	EIN_359900
EIN_371660	EIN_369310
EIN_371660	EIN_370990
EIN_371660	EIN_371020
EIN_371660	EIN_371440
EIN_371660	EIN_371930
EIN_371660	EIN_371950
EIN_371660	EIN_372100
EIN_371660	EIN_373300
EIN_371660	EIN_374120
EIN_371660	EIN_374260
EIN_371660	EIN_374450
EIN_371660	EIN_375620
EIN_371660	EIN_379550
EIN_371660	EIN_379730
EIN_371660	EIN_380430
EIN_371660	EIN_381270
EIN_371660	EIN_381360
EIN_371660	EIN_381380
EIN_371660	EIN_386240
EIN_371660	EIN_388060
EIN_371660	EIN_389930
EIN_371660	EIN_391370
EIN_371660	EIN_398100
EIN_371660	EIN_399490
EIN_371660	EIN_403090
EIN_371660	EIN_403120
EIN_371660	EIN_403690
EIN_371660	EIN_404650
EIN_371660	EIN_405280
EIN_371660	EIN_405740
EIN_371660	EIN_406290
EIN_371660	EIN_407700
EIN_371660	EIN_409700
EIN_371660	EIN_411000
EIN_371660	EIN_417280
EIN_371660	EIN_418080
EIN_371660	EIN_418470
EIN_371660	EIN_418600
EIN_371660	EIN_425150
EIN_371660	EIN_425340
EIN_371660	EIN_425430
EIN_371660	EIN_429530
EIN_371660	EIN_430450
EIN_371660	EIN_430460
EIN_371660	EIN_430500
EIN_371660	EIN_430850
EIN_371660	EIN_430860
EIN_371660	EIN_445100
EIN_371660	EIN_468220
EIN_371660	EIN_468300
EIN_371660	EIN_468660
EIN_371660	EIN_469390
EIN_371660	EIN_469550
EIN_371660	EIN_469660
EIN_371660	EIN_469870
EIN_371660	EIN_474280
EIN_371660	EIN_474470
EIN_371660	EIN_475920
EIN_371660	EIN_485560
EIN_371660	EIN_485620
EIN_371660	EIN_486510
EIN_371660	EIN_487000
EIN_371660	EIN_487660
EIN_371660	EIN_487720
EIN_371660	EIN_487950
EIN_371660	EIN_491000
EIN_371660	EIN_492960
EIN_371660	EIN_493120
EIN_371660	EIN_496690
EIN_371660	EIN_496870
EIN_371660	EIN_497000
EIN_371660	EIN_497860
EIN_371660	EIN_497880
EIN_371660	EIN_498400
EIN_371660	EIN_498880
EIN_371660	EIN_508930
EIN_371660	EIN_525320
EIN_374310	EIN_016070
EIN_374310	EIN_064720
EIN_379400	EIN_079420	-
EIN_379400	EIN_238850
EIN_389850	EIN_052270
EIN_389850	EIN_095830
EIN_389850	EIN_096250
EIN_389850	EIN_205420
EIN_389850	EIN_223300
EIN_389850	EIN_389850
EIN_389850	EIN_425090
EIN_399710	EIN_399710
EIN_399710	EIN_406320
EIN_425060	EIN_207540	-
EIN_425060	EIN_310240
EIN_474470	EIN_052080
EIN_474470	EIN_052270
EIN_474470	EIN_053360
EIN_474470	EIN_096280
EIN_474470	EIN_179900
EIN_474470	EIN_185470
EIN_474470	EIN_248780
EIN_474470	EIN_284170
EIN_474470	EIN_371960
EIN_474470	EIN_430850
EIN_474470	EIN_485140
EIN_486510	EIN_016410
EIN_486510	EIN_016620
EIN_486510	EIN_018650
EIN_486510	EIN_022210
EIN_486510	EIN_024050
EIN_486510	EIN_030900
EIN_486510	EIN_044490
EIN_486510	EIN_046660
EIN_486510	EIN_046990
EIN_486510	EIN_048190
EIN_486510	EIN_056890
EIN_486510	EIN_057090
EIN_486510	EIN_058530
EIN_486510	EIN_058580
EIN_486510	EIN_058760
EIN_486510	EIN_060160
EIN_486510	EIN_063200
EIN_486510	EIN_065700
EIN_486510	EIN_080570
EIN_486510	EIN_080720
EIN_486510	EIN_081190
EIN_486510	EIN_081660
EIN_486510	EIN_082330
EIN_486510	EIN_086610
EIN_486510	EIN_095830
EIN_486510	EIN_096280
EIN_486510	EIN_096460
EIN_486510	EIN_097040
EIN_486510	EIN_097190
EIN_486510	EIN_097530
EIN_486510	EIN_098570
EIN_486510	EIN_117940
EIN_486510	EIN_118190
EIN_486510	EIN_118280
EIN_486510	EIN_126130
EIN_486510	EIN_129370
EIN_486510	EIN_134190
EIN_486510	EIN_134950
EIN_486510	EIN_151130
EIN_486510	EIN_151900
EIN_486510	EIN_152840
EIN_486510	EIN_153300
EIN_486510	EIN_154470
EIN_486510	EIN_155140
EIN_486510	EIN_155630
EIN_486510	EIN_165130
EIN_486510	EIN_165150
EIN_486510	EIN_165420
EIN_486510	EIN_173610
EIN_486510	EIN_174010
EIN_486510	EIN_174070
EIN_486510	EIN_174470
EIN_486510	EIN_175650
EIN_486510	EIN_178380
EIN_486510	EIN_179160
EIN_486510	EIN_179900
EIN_486510	EIN_181630
EIN_486510	EIN_184970
EIN_486510	EIN_186540
EIN_486510	EIN_186610
EIN_486510	EIN_186960
EIN_486510	EIN_187100
EIN_486510	EIN_187350
EIN_486510	EIN_197390
EIN_486510	EIN_205420
EIN_486510	EIN_222040
EIN_486510	EIN_223260
EIN_486510	EIN_223300
EIN_486510	EIN_223320
EIN_486510	EIN_223700
EIN_486510	EIN_224310
EIN_486510	EIN_226140
EIN_486510	EIN_226160
EIN_486510	EIN_226290
EIN_486510	EIN_226830
EIN_486510	EIN_227090
EIN_486510	EIN_227420
EIN_486510	EIN_229380
EIN_486510	EIN_229670
EIN_486510	EIN_249110
EIN_486510	EIN_250140
EIN_486510	EIN_251780
EIN_486510	EIN_267650
EIN_486510	EIN_268560
EIN_486510	EIN_269060
EIN_486510	EIN_269110
EIN_486510	EIN_273430
EIN_486510	EIN_273960
EIN_486510	EIN_281900
EIN_486510	EIN_282280
EIN_486510	EIN_296940
EIN_486510	EIN_309560
EIN_486510	EIN_311780
EIN_486510	EIN_315890
EIN_486510	EIN_316570
EIN_486510	EIN_318760
EIN_486510	EIN_318780
EIN_486510	EIN_328050
EIN_486510	EIN_335560
EIN_486510	EIN_340640
EIN_486510	EIN_344910
EIN_486510	EIN_345740
EIN_486510	EIN_345870
EIN_486510	EIN_346700
EIN_486510	EIN_359780
EIN_486510	EIN_359830
EIN_486510	EIN_371130
EIN_486510	EIN_371610
EIN_486510	EIN_372100
EIN_486510	EIN_373300
EIN_486510	EIN_374450
EIN_486510	EIN_379360
EIN_486510	EIN_380430
EIN_486510	EIN_387840
EIN_486510	EIN_399480
EIN_486510	EIN_403120
EIN_486510	EIN_405740
EIN_486510	EIN_407700
EIN_486510	EIN_411000
EIN_486510	EIN_417280
EIN_486510	EIN_418080
EIN_486510	EIN_424900
EIN_486510	EIN_430400
EIN_486510	EIN_430450
EIN_486510	EIN_430660
EIN_486510	EIN_430860
EIN_486510	EIN_467890
EIN_486510	EIN_468300
EIN_486510	EIN_469630
EIN_486510	EIN_484800
EIN_486510	EIN_485730
EIN_486510	EIN_486510
EIN_486510	EIN_487000
EIN_486510	EIN_492960
EIN_486510	EIN_496690
EIN_486510	EIN_496850
EIN_486510	EIN_498120
EIN_486510	EIN_498130
EIN_486510	EIN_502060
EIN_486510	EIN_503110
EIN_486510	EIN_508930
EIN_486510	EIN_525320

## Sheet: E. histolytica
S1 Table. Gene Regulatory networks of Entamoebas strains
The GRNs were identified for orthologous from GRNs of S. cerevisiae and H. sapiens using ProteinOrtho V5.16.
Organisms: E. histolytica
Source: Transcription factor
Target: Target gene
Interaction: + Activation; - Repression
Source	Target	Interaction
EHI_009610	EHI_112050
EHI_017670	EHI_001090	-
EHI_017670	EHI_099820	+
EHI_020290	EHI_002130
EHI_020290	EHI_004750
EHI_020290	EHI_005870
EHI_020290	EHI_006900
EHI_020290	EHI_009240
EHI_020290	EHI_010070
EHI_020290	EHI_013300
EHI_020290	EHI_022980
EHI_020290	EHI_054260
EHI_020290	EHI_070720
EHI_020290	EHI_075660
EHI_020290	EHI_079180
EHI_020290	EHI_091060
EHI_020290	EHI_098570
EHI_020290	EHI_103300
EHI_020290	EHI_110570
EHI_020290	EHI_117940
EHI_020290	EHI_118150
EHI_020290	EHI_119340
EHI_020290	EHI_122780
EHI_020290	EHI_124870
EHI_020290	EHI_124880
EHI_020290	EHI_126220
EHI_020290	EHI_131080
EHI_020290	EHI_131470
EHI_020290	EHI_136380
EHI_020290	EHI_144610
EHI_020290	EHI_152110
EHI_020290	EHI_155420
EHI_020290	EHI_162210
EHI_020290	EHI_164850
EHI_020290	EHI_179390
EHI_020290	EHI_182850
EHI_020290	EHI_188180
EHI_020290	EHI_198950
EHI_020290	EHI_199620
EHI_020290	EHI_200770
EHI_044890	EHI_000300
EHI_044890	EHI_000610
EHI_044890	EHI_002130
EHI_044890	EHI_003010
EHI_044890	EHI_004400
EHI_044890	EHI_006170
EHI_044890	EHI_007920
EHI_044890	EHI_007940
EHI_044890	EHI_008030
EHI_044890	EHI_008240
EHI_044890	EHI_009240
EHI_044890	EHI_010030
EHI_044890	EHI_010070
EHI_044890	EHI_022980
EHI_044890	EHI_023300
EHI_044890	EHI_031220
EHI_044890	EHI_036530
EHI_044890	EHI_038570
EHI_044890	EHI_040700
EHI_044890	EHI_044890
EHI_044890	EHI_045260
EHI_044890	EHI_046690
EHI_044890	EHI_049920
EHI_044890	EHI_050830
EHI_044890	EHI_050990
EHI_044890	EHI_056460
EHI_044890	EHI_062840
EHI_044890	EHI_068250
EHI_044890	EHI_068580
EHI_044890	EHI_073570
EHI_044890	EHI_074020
EHI_044890	EHI_075660
EHI_044890	EHI_076840
EHI_044890	EHI_078230
EHI_044890	EHI_078710
EHI_044890	EHI_079180
EHI_044890	EHI_092280
EHI_044890	EHI_092730
EHI_044890	EHI_093570
EHI_044890	EHI_097620
EHI_044890	EHI_098550
EHI_044890	EHI_098570
EHI_044890	EHI_098810
EHI_044890	EHI_100270
EHI_044890	EHI_100490
EHI_044890	EHI_103300
EHI_044890	EHI_104360
EHI_044890	EHI_106680
EHI_044890	EHI_108640
EHI_044890	EHI_110150
EHI_044890	EHI_111740
EHI_044890	EHI_115380
EHI_044890	EHI_117940
EHI_044890	EHI_118640
EHI_044890	EHI_118670
EHI_044890	EHI_118700
EHI_044890	EHI_118880
EHI_044890	EHI_118910
EHI_044890	EHI_119340
EHI_044890	EHI_120890
EHI_044890	EHI_121470
EHI_044890	EHI_122780
EHI_044890	EHI_122850
EHI_044890	EHI_123240
EHI_044890	EHI_124480
EHI_044890	EHI_124870
EHI_044890	EHI_125800
EHI_044890	EHI_126220
EHI_044890	EHI_126920
EHI_044890	EHI_127020
EHI_044890	EHI_129820
EHI_044890	EHI_131470
EHI_044890	EHI_132880
EHI_044890	EHI_136150
EHI_044890	EHI_136170
EHI_044890	EHI_136380
EHI_044890	EHI_138790
EHI_044890	EHI_141860
EHI_044890	EHI_141890
EHI_044890	EHI_144610
EHI_044890	EHI_147470
EHI_044890	EHI_147570
EHI_044890	EHI_148270
EHI_044890	EHI_150390
EHI_044890	EHI_151300
EHI_044890	EHI_151310
EHI_044890	EHI_152110
EHI_044890	EHI_152330
EHI_044890	EHI_152700
EHI_044890	EHI_153110
EHI_044890	EHI_153260
EHI_044890	EHI_155220
EHI_044890	EHI_155420
EHI_044890	EHI_155570
EHI_044890	EHI_155780
EHI_044890	EHI_156200
EHI_044890	EHI_156700
EHI_044890	EHI_158110
EHI_044890	EHI_162210
EHI_044890	EHI_164850
EHI_044890	EHI_167720
EHI_044890	EHI_169820
EHI_044890	EHI_169910
EHI_044890	EHI_170060
EHI_044890	EHI_175050
EHI_044890	EHI_175440
EHI_044890	EHI_178740
EHI_044890	EHI_179200
EHI_044890	EHI_179390
EHI_044890	EHI_182850
EHI_044890	EHI_185290
EHI_044890	EHI_187260
EHI_044890	EHI_188180
EHI_044890	EHI_192100
EHI_044890	EHI_192810
EHI_044890	EHI_193510
EHI_044890	EHI_197020
EHI_044890	EHI_198010
EHI_044890	EHI_198750
EHI_044890	EHI_198950
EHI_044890	EHI_199160
EHI_048150	EHI_007960
EHI_048150	EHI_013870
EHI_048150	EHI_035080
EHI_048150	EHI_040320
EHI_048150	EHI_052160
EHI_048150	EHI_056460
EHI_048150	EHI_060400
EHI_048150	EHI_062730
EHI_048150	EHI_073170
EHI_048150	EHI_088040
EHI_048150	EHI_098810
EHI_048150	EHI_103600
EHI_048150	EHI_105870
EHI_048150	EHI_118030
EHI_048150	EHI_118720
EHI_048150	EHI_120890
EHI_048150	EHI_122780
EHI_048150	EHI_124460
EHI_048150	EHI_125910
EHI_048150	EHI_134610
EHI_048150	EHI_141890
EHI_048150	EHI_142000
EHI_048150	EHI_145050
EHI_048150	EHI_150370
EHI_048150	EHI_169630
EHI_048150	EHI_175090
EHI_048150	EHI_178940
EHI_048150	EHI_180000
EHI_054140	EHI_024230	+
EHI_054140	EHI_160930	+
EHI_054140	EHI_186350
EHI_054140	EHI_199590
EHI_054240	EHI_129950
EHI_073570	EHI_010070
EHI_073570	EHI_073570
EHI_073570	EHI_096560
EHI_073570	EHI_131120
EHI_073570	EHI_147570
EHI_073570	EHI_196890
EHI_093770	EHI_112050
EHI_093770	EHI_140330
EHI_098070	EHI_098070
EHI_110010	EHI_004400
EHI_110010	EHI_005870
EHI_110010	EHI_007940
EHI_110010	EHI_022980
EHI_110010	EHI_060400
EHI_110010	EHI_068330
EHI_110010	EHI_086080
EHI_110010	EHI_097620
EHI_110010	EHI_103530
EHI_110010	EHI_104360
EHI_110010	EHI_106350
EHI_110010	EHI_110010
EHI_110010	EHI_111050
EHI_110010	EHI_119910
EHI_110010	EHI_136490
EHI_110010	EHI_178770
EHI_110010	EHI_192480
EHI_110010	EHI_192810
EHI_110010	EHI_198560
EHI_110010	EHI_200770
EHI_112050	EHI_126270	-
EHI_119320	EHI_010620
EHI_119320	EHI_131470
EHI_119320	EHI_136150
EHI_119320	EHI_186350	-
EHI_119320	EHI_199590	-
EHI_126270	EHI_172750
EHI_126270	EHI_194860
EHI_137000	EHI_023300
EHI_137000	EHI_064700	+
EHI_137000	EHI_186350
EHI_140140	EHI_048150
EHI_142060	EHI_017670	+
EHI_142060	EHI_199590	-
EHI_142140	EHI_023300
EHI_142140	EHI_047750
EHI_142140	EHI_072020
EHI_142140	EHI_123240
EHI_142140	EHI_131470
EHI_142140	EHI_187000
EHI_142140	EHI_199050
EHI_148350	EHI_020290
EHI_148350	EHI_048150
EHI_148350	EHI_169820
EHI_168220	EHI_000610
EHI_168220	EHI_004470
EHI_168220	EHI_026360
EHI_168220	EHI_029100
EHI_168220	EHI_031220
EHI_168220	EHI_040320
EHI_168220	EHI_049330
EHI_168220	EHI_049430
EHI_168220	EHI_062840
EHI_168220	EHI_074110
EHI_168220	EHI_083250
EHI_168220	EHI_084670
EHI_168220	EHI_091060
EHI_168220	EHI_098800
EHI_168220	EHI_146200
EHI_168220	EHI_148270
EHI_168220	EHI_150370
EHI_168220	EHI_152350
EHI_168220	EHI_159160
EHI_168220	EHI_169910
EHI_168220	EHI_199610
EHI_168220	EHI_200840
EHI_178810	EHI_112050	-
EHI_193510	EHI_049170
EHI_193510	EHI_098300

## Sheet: E.dispar
S1 Table. Gene Regulatory networks of Entamoebas strains
The GRNs were identified for orthologous from GRNs of S. cerevisiae and H. sapiens using ProteinOrtho V5.16.
Organisms: E. dispar
Source: Transcription factor
Target: Target gene
Interaction: + Activation; - Repression
Source	Target	Interaction
EDI_031930	EDI_324350	-
EDI_035180	EDI_015750
EDI_035180	EDI_032990
EDI_035180	EDI_043490
EDI_035180	EDI_052220
EDI_035180	EDI_053710
EDI_035180	EDI_061560
EDI_035180	EDI_092370
EDI_035180	EDI_096960
EDI_035180	EDI_107330
EDI_035180	EDI_110210
EDI_035180	EDI_135230
EDI_035180	EDI_135420
EDI_035180	EDI_146090
EDI_035180	EDI_155450
EDI_035180	EDI_165680
EDI_035180	EDI_185830
EDI_035180	EDI_188590
EDI_035180	EDI_198980
EDI_035180	EDI_203270
EDI_035180	EDI_208210
EDI_035180	EDI_219210
EDI_035180	EDI_228770
EDI_035180	EDI_237770
EDI_035180	EDI_247830
EDI_035180	EDI_249350
EDI_035180	EDI_251390
EDI_035180	EDI_271660
EDI_035180	EDI_278130
EDI_035180	EDI_281140
EDI_035180	EDI_284960
EDI_035180	EDI_298540
EDI_035180	EDI_315500
EDI_035180	EDI_317200
EDI_035180	EDI_332330
EDI_092490	EDI_000680
EDI_092490	EDI_044200
EDI_092490	EDI_070870
EDI_092490	EDI_092490
EDI_092490	EDI_242330
EDI_092490	EDI_345280
EDI_092490	EDI_350740
EDI_096270	EDI_007440
EDI_096270	EDI_011730
EDI_096270	EDI_012690
EDI_096270	EDI_014180
EDI_096270	EDI_015750
EDI_096270	EDI_027640
EDI_096270	EDI_034680
EDI_096270	EDI_038430
EDI_096270	EDI_049570
EDI_096270	EDI_051880
EDI_096270	EDI_053040
EDI_096270	EDI_074350
EDI_096270	EDI_076220
EDI_096270	EDI_096120
EDI_096270	EDI_099550
EDI_096270	EDI_107330
EDI_096270	EDI_110190
EDI_096270	EDI_110210
EDI_096270	EDI_110690
EDI_096270	EDI_123580
EDI_096270	EDI_128980
EDI_096270	EDI_132060
EDI_096270	EDI_158700
EDI_096270	EDI_168360
EDI_096270	EDI_172360
EDI_096270	EDI_190710
EDI_096270	EDI_203270
EDI_096270	EDI_214470
EDI_096270	EDI_221110
EDI_096270	EDI_228210
EDI_096270	EDI_233930
EDI_096270	EDI_247830
EDI_096270	EDI_248350
EDI_096270	EDI_251540
EDI_096270	EDI_268390
EDI_096270	EDI_272930
EDI_096270	EDI_276270
EDI_096270	EDI_277980
EDI_096270	EDI_281410
EDI_096270	EDI_282670
EDI_096270	EDI_286990
EDI_096270	EDI_289740
EDI_096270	EDI_297980
EDI_096270	EDI_298310
EDI_096270	EDI_306130
EDI_096270	EDI_331010
EDI_096270	EDI_335200
EDI_096270	EDI_348910
EDI_167780	EDI_336350
EDI_169939	EDI_170509	-
EDI_170054	EDI_170303	+
EDI_170054	EDI_170304	+
EDI_170054	EDI_170305	+
EDI_170054	EDI_170306	+
EDI_170054	EDI_170314	+
EDI_170054	EDI_171062
EDI_170054	EDI_171823
EDI_170054	EDI_171824
EDI_170054	EDI_171825
EDI_170070	EDI_171062	-
EDI_170070	EDI_171823	-
EDI_170070	EDI_171824	-
EDI_170070	EDI_171825	-
EDI_170158	EDI_170158
EDI_170158	EDI_170159
EDI_170159	EDI_170158
EDI_170159	EDI_170159
EDI_170178	EDI_170856
EDI_170178	EDI_171338
EDI_170364	EDI_169939	+
EDI_170364	EDI_171062	-
EDI_170478	EDI_171036
EDI_170657	EDI_171771	+
EDI_170657	EDI_171772	+
EDI_170657	EDI_171823
EDI_170657	EDI_171824
EDI_170657	EDI_171825
EDI_170657	EDI_171941
EDI_170717	EDI_171036	-
EDI_170815	EDI_171033
EDI_170815	EDI_171915
EDI_171036	EDI_170178	-
EDI_171947	EDI_171036
EDI_180060	EDI_004490
EDI_180060	EDI_004700
EDI_180060	EDI_007470
EDI_180060	EDI_008400
EDI_180060	EDI_008980
EDI_180060	EDI_009660
EDI_180060	EDI_010970
EDI_180060	EDI_011730
EDI_180060	EDI_012580
EDI_180060	EDI_012660
EDI_180060	EDI_012690
EDI_180060	EDI_014130
EDI_180060	EDI_014180
EDI_180060	EDI_016560
EDI_180060	EDI_016580
EDI_180060	EDI_016650
EDI_180060	EDI_018020
EDI_180060	EDI_021960
EDI_180060	EDI_023910
EDI_180060	EDI_024080
EDI_180060	EDI_025140
EDI_180060	EDI_025670
EDI_180060	EDI_026090
EDI_180060	EDI_026490
EDI_180060	EDI_026690
EDI_180060	EDI_026840
EDI_180060	EDI_027670
EDI_180060	EDI_030490
EDI_180060	EDI_031150
EDI_180060	EDI_031900
EDI_180060	EDI_033780
EDI_180060	EDI_034680
EDI_180060	EDI_035230
EDI_180060	EDI_036630
EDI_180060	EDI_037820
EDI_180060	EDI_038430
EDI_180060	EDI_038460
EDI_180060	EDI_044200
EDI_180060	EDI_044820
EDI_180060	EDI_044950
EDI_180060	EDI_046660
EDI_180060	EDI_049440
EDI_180060	EDI_049880
EDI_180060	EDI_051380
EDI_180060	EDI_053040
EDI_180060	EDI_059370
EDI_180060	EDI_059940
EDI_180060	EDI_059960
EDI_180060	EDI_060370
EDI_180060	EDI_060430
EDI_180060	EDI_061500
EDI_180060	EDI_061590
EDI_180060	EDI_067450
EDI_180060	EDI_070600
EDI_180060	EDI_070710
EDI_180060	EDI_070720
EDI_180060	EDI_070740
EDI_180060	EDI_070870
EDI_180060	EDI_070950
EDI_180060	EDI_071580
EDI_180060	EDI_074290
EDI_180060	EDI_074360
EDI_180060	EDI_075870
EDI_180060	EDI_076180
EDI_180060	EDI_076330
EDI_180060	EDI_077080
EDI_180060	EDI_077790
EDI_180060	EDI_077830
EDI_180060	EDI_078660
EDI_180060	EDI_082610
EDI_180060	EDI_083730
EDI_180060	EDI_083870
EDI_180060	EDI_085850
EDI_180060	EDI_091710
EDI_180060	EDI_091830
EDI_180060	EDI_092380
EDI_180060	EDI_092810
EDI_180060	EDI_092840
EDI_180060	EDI_092980
EDI_180060	EDI_093670
EDI_180060	EDI_093720
EDI_180060	EDI_099550
EDI_180060	EDI_100200
EDI_180060	EDI_100360
EDI_180060	EDI_100630
EDI_180060	EDI_102160
EDI_180060	EDI_103200
EDI_180060	EDI_106720
EDI_180060	EDI_106780
EDI_180060	EDI_107320
EDI_180060	EDI_108560
EDI_180060	EDI_109490
EDI_180060	EDI_109650
EDI_180060	EDI_110190
EDI_180060	EDI_110610
EDI_180060	EDI_110690
EDI_180060	EDI_112430
EDI_180060	EDI_112580
EDI_180060	EDI_113170
EDI_180060	EDI_115400
EDI_180060	EDI_116480
EDI_180060	EDI_116960
EDI_180060	EDI_117080
EDI_180060	EDI_123580
EDI_180060	EDI_125310
EDI_180060	EDI_125480
EDI_180060	EDI_128700
EDI_180060	EDI_128980
EDI_180060	EDI_129200
EDI_180060	EDI_129290
EDI_180060	EDI_129450
EDI_180060	EDI_130130
EDI_180060	EDI_130820
EDI_180060	EDI_130860
EDI_180060	EDI_132060
EDI_180060	EDI_134010
EDI_180060	EDI_134610
EDI_180060	EDI_134810
EDI_180060	EDI_135180
EDI_180060	EDI_135230
EDI_180060	EDI_135530
EDI_180060	EDI_139050
EDI_180060	EDI_139500
EDI_180060	EDI_139520
EDI_180060	EDI_141460
EDI_180060	EDI_143690
EDI_180060	EDI_144630
EDI_180060	EDI_145950
EDI_180060	EDI_146140
EDI_180060	EDI_147050
EDI_180060	EDI_150840
EDI_180060	EDI_151280
EDI_180060	EDI_152290
EDI_180060	EDI_153790
EDI_180060	EDI_154520
EDI_180060	EDI_156110
EDI_180060	EDI_156830
EDI_180060	EDI_158700
EDI_180060	EDI_165930
EDI_180060	EDI_166170
EDI_180060	EDI_166190
EDI_180060	EDI_167510
EDI_180060	EDI_167560
EDI_180060	EDI_168450
EDI_180060	EDI_169580
EDI_180060	EDI_169900
EDI_180060	EDI_171020
EDI_180060	EDI_171550
EDI_180060	EDI_172360
EDI_180060	EDI_172620
EDI_180060	EDI_174530
EDI_180060	EDI_174890
EDI_180060	EDI_174930
EDI_180060	EDI_178040
EDI_180060	EDI_178050
EDI_180060	EDI_180790
EDI_180060	EDI_185060
EDI_180060	EDI_185830
EDI_180060	EDI_186600
EDI_180060	EDI_186630
EDI_180060	EDI_187060
EDI_180060	EDI_187160
EDI_180060	EDI_187830
EDI_180060	EDI_190470
EDI_180060	EDI_190710
EDI_180060	EDI_190840
EDI_180060	EDI_196620
EDI_180060	EDI_198090
EDI_180060	EDI_198780
EDI_180060	EDI_198820
EDI_180060	EDI_199130
EDI_180060	EDI_201320
EDI_180060	EDI_201330
EDI_180060	EDI_201750
EDI_180060	EDI_202200
EDI_180060	EDI_202210
EDI_180060	EDI_202690
EDI_180060	EDI_202910
EDI_180060	EDI_203310
EDI_180060	EDI_204130
EDI_180060	EDI_209090
EDI_180060	EDI_209310
EDI_180060	EDI_214470
EDI_180060	EDI_214490
EDI_180060	EDI_216870
EDI_180060	EDI_217840
EDI_180060	EDI_226730
EDI_180060	EDI_227600
EDI_180060	EDI_229600
EDI_180060	EDI_230580
EDI_180060	EDI_231840
EDI_180060	EDI_233890
EDI_180060	EDI_233930
EDI_180060	EDI_233940
EDI_180060	EDI_236760
EDI_180060	EDI_237510
EDI_180060	EDI_237950
EDI_180060	EDI_238970
EDI_180060	EDI_239000
EDI_180060	EDI_241750
EDI_180060	EDI_244880
EDI_180060	EDI_245730
EDI_180060	EDI_245890
EDI_180060	EDI_246460
EDI_180060	EDI_246520
EDI_180060	EDI_247830
EDI_180060	EDI_247890
EDI_180060	EDI_249300
EDI_180060	EDI_251390
EDI_180060	EDI_252250
EDI_180060	EDI_253270
EDI_180060	EDI_256950
EDI_180060	EDI_259460
EDI_180060	EDI_259500
EDI_180060	EDI_263660
EDI_180060	EDI_265530
EDI_180060	EDI_265860
EDI_180060	EDI_268390
EDI_180060	EDI_269940
EDI_180060	EDI_270530
EDI_180060	EDI_271660
EDI_180060	EDI_271960
EDI_180060	EDI_272010
EDI_180060	EDI_272020
EDI_180060	EDI_273000
EDI_180060	EDI_276990
EDI_180060	EDI_281020
EDI_180060	EDI_281410
EDI_180060	EDI_281560
EDI_180060	EDI_282700
EDI_180060	EDI_285530
EDI_180060	EDI_286990
EDI_180060	EDI_289460
EDI_180060	EDI_289560
EDI_180060	EDI_289740
EDI_180060	EDI_291390
EDI_180060	EDI_292240
EDI_180060	EDI_292370
EDI_180060	EDI_293010
EDI_180060	EDI_293780
EDI_180060	EDI_294750
EDI_180060	EDI_295250
EDI_180060	EDI_295340
EDI_180060	EDI_298540
EDI_180060	EDI_300740
EDI_180060	EDI_303700
EDI_180060	EDI_305420
EDI_180060	EDI_306130
EDI_180060	EDI_306280
EDI_180060	EDI_308630
EDI_180060	EDI_310540
EDI_180060	EDI_311840
EDI_180060	EDI_311980
EDI_180060	EDI_315850
EDI_180060	EDI_317200
EDI_180060	EDI_318630
EDI_180060	EDI_324330
EDI_180060	EDI_324350
EDI_180060	EDI_325280
EDI_180060	EDI_325510
EDI_180060	EDI_325560
EDI_180060	EDI_326150
EDI_180060	EDI_330430
EDI_180060	EDI_331000
EDI_180060	EDI_332330
EDI_180060	EDI_334000
EDI_180060	EDI_334700
EDI_180060	EDI_335000
EDI_180060	EDI_335160
EDI_180060	EDI_335200
EDI_180060	EDI_336300
EDI_180060	EDI_336350
EDI_180060	EDI_338210
EDI_180060	EDI_338230
EDI_180060	EDI_338390
EDI_180060	EDI_338710
EDI_180060	EDI_343710
EDI_180060	EDI_343730
EDI_180060	EDI_345240
EDI_180060	EDI_348880
EDI_180060	EDI_348910
EDI_180060	EDI_351310
EDI_183810	EDI_016590
EDI_183810	EDI_036660
EDI_183810	EDI_202930
EDI_183810	EDI_221110
EDI_183810	EDI_272930
EDI_246520	EDI_008980
EDI_246520	EDI_010970
EDI_246520	EDI_011730
EDI_246520	EDI_012690
EDI_246520	EDI_016560
EDI_246520	EDI_016590
EDI_246520	EDI_023910
EDI_246520	EDI_025670
EDI_246520	EDI_026090
EDI_246520	EDI_026670
EDI_246520	EDI_026690
EDI_246520	EDI_031150
EDI_246520	EDI_033070
EDI_246520	EDI_035200
EDI_246520	EDI_036660
EDI_246520	EDI_038430
EDI_246520	EDI_044200
EDI_246520	EDI_044380
EDI_246520	EDI_049570
EDI_246520	EDI_051380
EDI_246520	EDI_053040
EDI_246520	EDI_053170
EDI_246520	EDI_060370
EDI_246520	EDI_063520
EDI_246520	EDI_065760
EDI_246520	EDI_074160
EDI_246520	EDI_074350
EDI_246520	EDI_078660
EDI_246520	EDI_083730
EDI_246520	EDI_083870
EDI_246520	EDI_091840
EDI_246520	EDI_092840
EDI_246520	EDI_093430
EDI_246520	EDI_093760
EDI_246520	EDI_096120
EDI_246520	EDI_096220
EDI_246520	EDI_100200
EDI_246520	EDI_100630
EDI_246520	EDI_102160
EDI_246520	EDI_107330
EDI_246520	EDI_110600
EDI_246520	EDI_110690
EDI_246520	EDI_112430
EDI_246520	EDI_112570
EDI_246520	EDI_112580
EDI_246520	EDI_115400
EDI_246520	EDI_121940
EDI_246520	EDI_123580
EDI_246520	EDI_125310
EDI_246520	EDI_127110
EDI_246520	EDI_128980
EDI_246520	EDI_129860
EDI_246520	EDI_130130
EDI_246520	EDI_130860
EDI_246520	EDI_132060
EDI_246520	EDI_135200
EDI_246520	EDI_135450
EDI_246520	EDI_138110
EDI_246520	EDI_139190
EDI_246520	EDI_145840
EDI_246520	EDI_146140
EDI_246520	EDI_153790
EDI_246520	EDI_154710
EDI_246520	EDI_155450
EDI_246520	EDI_157950
EDI_246520	EDI_158700
EDI_246520	EDI_165730
EDI_246520	EDI_166170
EDI_246520	EDI_166190
EDI_246520	EDI_168360
EDI_246520	EDI_168450
EDI_246520	EDI_169900
EDI_246520	EDI_171760
EDI_246520	EDI_172360
EDI_246520	EDI_172490
EDI_246520	EDI_172620
EDI_246520	EDI_174890
EDI_246520	EDI_174930
EDI_246520	EDI_180790
EDI_246520	EDI_181320
EDI_246520	EDI_187160
EDI_246520	EDI_188570
EDI_246520	EDI_190470
EDI_246520	EDI_190560
EDI_246520	EDI_195570
EDI_246520	EDI_195710
EDI_246520	EDI_198780
EDI_246520	EDI_198960
EDI_246520	EDI_199290
EDI_246520	EDI_201300
EDI_246520	EDI_201320
EDI_246520	EDI_202910
EDI_246520	EDI_202930
EDI_246520	EDI_203270
EDI_246520	EDI_203310
EDI_246520	EDI_209090
EDI_246520	EDI_209310
EDI_246520	EDI_214470
EDI_246520	EDI_214490
EDI_246520	EDI_216870
EDI_246520	EDI_216990
EDI_246520	EDI_221110
EDI_246520	EDI_228210
EDI_246520	EDI_228910
EDI_246520	EDI_230230
EDI_246520	EDI_233930
EDI_246520	EDI_233960
EDI_246520	EDI_237790
EDI_246520	EDI_238100
EDI_246520	EDI_240900
EDI_246520	EDI_242330
EDI_246520	EDI_245330
EDI_246520	EDI_245890
EDI_246520	EDI_246270
EDI_246520	EDI_246520
EDI_246520	EDI_247830
EDI_246520	EDI_247890
EDI_246520	EDI_249300
EDI_246520	EDI_251390
EDI_246520	EDI_251540
EDI_246520	EDI_252250
EDI_246520	EDI_253080
EDI_246520	EDI_258920
EDI_246520	EDI_269510
EDI_246520	EDI_269700
EDI_246520	EDI_270250
EDI_246520	EDI_272010
EDI_246520	EDI_272930
EDI_246520	EDI_276990
EDI_246520	EDI_277980
EDI_246520	EDI_278440
EDI_246520	EDI_279680
EDI_246520	EDI_280180
EDI_246520	EDI_282670
EDI_246520	EDI_285660
EDI_246520	EDI_286990
EDI_246520	EDI_289740
EDI_246520	EDI_295260
EDI_246520	EDI_297280
EDI_246520	EDI_298540
EDI_246520	EDI_302360
EDI_246520	EDI_302930
EDI_246520	EDI_306130
EDI_246520	EDI_306280
EDI_246520	EDI_309660
EDI_246520	EDI_311840
EDI_246520	EDI_311980
EDI_246520	EDI_317200
EDI_246520	EDI_320700
EDI_246520	EDI_323220
EDI_246520	EDI_323950
EDI_246520	EDI_323960
EDI_246520	EDI_324330
EDI_246520	EDI_326190
EDI_246520	EDI_327030
EDI_246520	EDI_329980
EDI_246520	EDI_331010
EDI_246520	EDI_332330
EDI_246520	EDI_332460
EDI_246520	EDI_335000
EDI_246520	EDI_335200
EDI_246520	EDI_336300
EDI_246520	EDI_340860
EDI_246520	EDI_345280
EDI_252580	EDI_025740
EDI_252920	EDI_007430
EDI_252920	EDI_007440
EDI_252920	EDI_011730
EDI_252920	EDI_012690
EDI_252920	EDI_023890
EDI_252920	EDI_025510
EDI_252920	EDI_026090
EDI_252920	EDI_026550
EDI_252920	EDI_031150
EDI_252920	EDI_037120
EDI_252920	EDI_043290
EDI_252920	EDI_044200
EDI_252920	EDI_053710
EDI_252920	EDI_058230
EDI_252920	EDI_061560
EDI_252920	EDI_062850
EDI_252920	EDI_064230
EDI_252920	EDI_107330
EDI_252920	EDI_123580
EDI_252920	EDI_129560
EDI_252920	EDI_133350
EDI_252920	EDI_135200
EDI_252920	EDI_139190
EDI_252920	EDI_150900
EDI_252920	EDI_151280
EDI_252920	EDI_153790
EDI_252920	EDI_156830
EDI_252920	EDI_158700
EDI_252920	EDI_161600
EDI_252920	EDI_165190
EDI_252920	EDI_169900
EDI_252920	EDI_169920
EDI_252920	EDI_174890
EDI_252920	EDI_190470
EDI_252920	EDI_191950
EDI_252920	EDI_199230
EDI_252920	EDI_201870
EDI_252920	EDI_206770
EDI_252920	EDI_217980
EDI_252920	EDI_228210
EDI_252920	EDI_230230
EDI_252920	EDI_238100
EDI_252920	EDI_242810
EDI_252920	EDI_245230
EDI_252920	EDI_251390
EDI_252920	EDI_252920
EDI_252920	EDI_253080
EDI_252920	EDI_268390
EDI_252920	EDI_270250
EDI_252920	EDI_271660
EDI_252920	EDI_273020
EDI_252920	EDI_275800
EDI_252920	EDI_280180
EDI_252920	EDI_281560
EDI_252920	EDI_285660
EDI_252920	EDI_293780
EDI_252920	EDI_297280
EDI_252920	EDI_302930
EDI_252920	EDI_306130
EDI_252920	EDI_306280
EDI_252920	EDI_315780
EDI_252920	EDI_317200
EDI_252920	EDI_326140
EDI_252920	EDI_335200
EDI_252920	EDI_335240
EDI_252920	EDI_336610
EDI_252920	EDI_340860
EDI_252920	EDI_345240
EDI_252920	EDI_345280
EDI_252920	EDI_351310
EDI_297980	EDI_004500
EDI_297980	EDI_004530
EDI_297980	EDI_007430
EDI_297980	EDI_008400
EDI_297980	EDI_008980
EDI_297980	EDI_010970
EDI_297980	EDI_012690
EDI_297980	EDI_016560
EDI_297980	EDI_023910
EDI_297980	EDI_025140
EDI_297980	EDI_025670
EDI_297980	EDI_025800
EDI_297980	EDI_026090
EDI_297980	EDI_026670
EDI_297980	EDI_027640
EDI_297980	EDI_032570
EDI_297980	EDI_033070
EDI_297980	EDI_034680
EDI_297980	EDI_035120
EDI_297980	EDI_035230
EDI_297980	EDI_036630
EDI_297980	EDI_036790
EDI_297980	EDI_038430
EDI_297980	EDI_043290
EDI_297980	EDI_044380
EDI_297980	EDI_044820
EDI_297980	EDI_044900
EDI_297980	EDI_045100
EDI_297980	EDI_046660
EDI_297980	EDI_049880
EDI_297980	EDI_052200
EDI_297980	EDI_053170
EDI_297980	EDI_055940
EDI_297980	EDI_056010
EDI_297980	EDI_056800
EDI_297980	EDI_058260
EDI_297980	EDI_059960
EDI_297980	EDI_060790
EDI_297980	EDI_060940
EDI_297980	EDI_061560
EDI_297980	EDI_061590
EDI_297980	EDI_063520
EDI_297980	EDI_063860
EDI_297980	EDI_063900
EDI_297980	EDI_064230
EDI_297980	EDI_065760
EDI_297980	EDI_070090
EDI_297980	EDI_070710
EDI_297980	EDI_070950
EDI_297980	EDI_071540
EDI_297980	EDI_074290
EDI_297980	EDI_075870
EDI_297980	EDI_076330
EDI_297980	EDI_077080
EDI_297980	EDI_077320
EDI_297980	EDI_077790
EDI_297980	EDI_077830
EDI_297980	EDI_078660
EDI_297980	EDI_082410
EDI_297980	EDI_082610
EDI_297980	EDI_083730
EDI_297980	EDI_091050
EDI_297980	EDI_091710
EDI_297980	EDI_091830
EDI_297980	EDI_092380
EDI_297980	EDI_092540
EDI_297980	EDI_092840
EDI_297980	EDI_092890
EDI_297980	EDI_092980
EDI_297980	EDI_096010
EDI_297980	EDI_096220
EDI_297980	EDI_096250
EDI_297980	EDI_096400
EDI_297980	EDI_099270
EDI_297980	EDI_099550
EDI_297980	EDI_100200
EDI_297980	EDI_100360
EDI_297980	EDI_100440
EDI_297980	EDI_100630
EDI_297980	EDI_102160
EDI_297980	EDI_103200
EDI_297980	EDI_105690
EDI_297980	EDI_107330
EDI_297980	EDI_108880
EDI_297980	EDI_110600
EDI_297980	EDI_110690
EDI_297980	EDI_111430
EDI_297980	EDI_112430
EDI_297980	EDI_112730
EDI_297980	EDI_113080
EDI_297980	EDI_113230
EDI_297980	EDI_113290
EDI_297980	EDI_115400
EDI_297980	EDI_116480
EDI_297980	EDI_117080
EDI_297980	EDI_121940
EDI_297980	EDI_125310
EDI_297980	EDI_127060
EDI_297980	EDI_127110
EDI_297980	EDI_129290
EDI_297980	EDI_130130
EDI_297980	EDI_130820
EDI_297980	EDI_133350
EDI_297980	EDI_134810
EDI_297980	EDI_135380
EDI_297980	EDI_136720
EDI_297980	EDI_139190
EDI_297980	EDI_139500
EDI_297980	EDI_141460
EDI_297980	EDI_143670
EDI_297980	EDI_143690
EDI_297980	EDI_144630
EDI_297980	EDI_147050
EDI_297980	EDI_149100
EDI_297980	EDI_150840
EDI_297980	EDI_150860
EDI_297980	EDI_153790
EDI_297980	EDI_154520
EDI_297980	EDI_154710
EDI_297980	EDI_155460
EDI_297980	EDI_156120
EDI_297980	EDI_157950
EDI_297980	EDI_161600
EDI_297980	EDI_161960
EDI_297980	EDI_165700
EDI_297980	EDI_166170
EDI_297980	EDI_166190
EDI_297980	EDI_167510
EDI_297980	EDI_167560
EDI_297980	EDI_167710
EDI_297980	EDI_168360
EDI_297980	EDI_169900
EDI_297980	EDI_169920
EDI_297980	EDI_171550
EDI_297980	EDI_171730
EDI_297980	EDI_171760
EDI_297980	EDI_172490
EDI_297980	EDI_172520
EDI_297980	EDI_172620
EDI_297980	EDI_174530
EDI_297980	EDI_174930
EDI_297980	EDI_178040
EDI_297980	EDI_180790
EDI_297980	EDI_185830
EDI_297980	EDI_187130
EDI_297980	EDI_187830
EDI_297980	EDI_190470
EDI_297980	EDI_190560
EDI_297980	EDI_190710
EDI_297980	EDI_190840
EDI_297980	EDI_190850
EDI_297980	EDI_191950
EDI_297980	EDI_196270
EDI_297980	EDI_198090
EDI_297980	EDI_198780
EDI_297980	EDI_201300
EDI_297980	EDI_201790
EDI_297980	EDI_201870
EDI_297980	EDI_202690
EDI_297980	EDI_202910
EDI_297980	EDI_203270
EDI_297980	EDI_203310
EDI_297980	EDI_204130
EDI_297980	EDI_205440
EDI_297980	EDI_206770
EDI_297980	EDI_206870
EDI_297980	EDI_209090
EDI_297980	EDI_210350
EDI_297980	EDI_213620
EDI_297980	EDI_214490
EDI_297980	EDI_214530
EDI_297980	EDI_226120
EDI_297980	EDI_228210
EDI_297980	EDI_229960
EDI_297980	EDI_230580
EDI_297980	EDI_233960
EDI_297980	EDI_233970
EDI_297980	EDI_234990
EDI_297980	EDI_237790
EDI_297980	EDI_238100
EDI_297980	EDI_238970
EDI_297980	EDI_239000
EDI_297980	EDI_240040
EDI_297980	EDI_240900
EDI_297980	EDI_241620
EDI_297980	EDI_241750
EDI_297980	EDI_242330
EDI_297980	EDI_244410
EDI_297980	EDI_244880
EDI_297980	EDI_245230
EDI_297980	EDI_245890
EDI_297980	EDI_246270
EDI_297980	EDI_246520
EDI_297980	EDI_247830
EDI_297980	EDI_247890
EDI_297980	EDI_249300
EDI_297980	EDI_251390
EDI_297980	EDI_251540
EDI_297980	EDI_253080
EDI_297980	EDI_253270
EDI_297980	EDI_254030
EDI_297980	EDI_255800
EDI_297980	EDI_258920
EDI_297980	EDI_259500
EDI_297980	EDI_259610
EDI_297980	EDI_260590
EDI_297980	EDI_260650
EDI_297980	EDI_265530
EDI_297980	EDI_269510
EDI_297980	EDI_269700
EDI_297980	EDI_269940
EDI_297980	EDI_270250
EDI_297980	EDI_270530
EDI_297980	EDI_271690
EDI_297980	EDI_271960
EDI_297980	EDI_272010
EDI_297980	EDI_275790
EDI_297980	EDI_275800
EDI_297980	EDI_276270
EDI_297980	EDI_276990
EDI_297980	EDI_277980
EDI_297980	EDI_279580
EDI_297980	EDI_281410
EDI_297980	EDI_284260
EDI_297980	EDI_289560
EDI_297980	EDI_292370
EDI_297980	EDI_293010
EDI_297980	EDI_293780
EDI_297980	EDI_295340
EDI_297980	EDI_297280
EDI_297980	EDI_297980	-
EDI_297980	EDI_298540
EDI_297980	EDI_302360
EDI_297980	EDI_302380
EDI_297980	EDI_303700
EDI_297980	EDI_305420
EDI_297980	EDI_306130
EDI_297980	EDI_306160
EDI_297980	EDI_306280
EDI_297980	EDI_308810
EDI_297980	EDI_309660
EDI_297980	EDI_311840
EDI_297980	EDI_311980
EDI_297980	EDI_313250
EDI_297980	EDI_315500
EDI_297980	EDI_315780
EDI_297980	EDI_317200
EDI_297980	EDI_318670
EDI_297980	EDI_320690
EDI_297980	EDI_320920
EDI_297980	EDI_322460
EDI_297980	EDI_323220
EDI_297980	EDI_324330
EDI_297980	EDI_324350
EDI_297980	EDI_325280
EDI_297980	EDI_326140
EDI_297980	EDI_326150
EDI_297980	EDI_326190
EDI_297980	EDI_326260
EDI_297980	EDI_327030
EDI_297980	EDI_331010
EDI_297980	EDI_332330
EDI_297980	EDI_332460
EDI_297980	EDI_333940
EDI_297980	EDI_334000
EDI_297980	EDI_335000
EDI_297980	EDI_335030
EDI_297980	EDI_335140
EDI_297980	EDI_335160
EDI_297980	EDI_335200
EDI_297980	EDI_336300
EDI_297980	EDI_337350
EDI_297980	EDI_337480
EDI_297980	EDI_338690
EDI_297980	EDI_338710
EDI_297980	EDI_339930
EDI_297980	EDI_340680
EDI_297980	EDI_340740
EDI_297980	EDI_341920
EDI_297980	EDI_343720
EDI_297980	EDI_343790
EDI_297980	EDI_344630
EDI_297980	EDI_348880
EDI_297980	EDI_350740
EDI_315950	EDI_035230
EDI_315950	EDI_091710
EDI_315950	EDI_107330
EDI_315950	EDI_234570
EDI_315950	EDI_251480
EDI_315950	EDI_256950
EDI_315950	EDI_263630
EDI_315950	EDI_271040
EDI_315950	EDI_317110
EDI_315950	EDI_326660
EDI_315950	EDI_339370
EDI_336350	EDI_025740
EDI_336350	EDI_026730
EDI_336350	EDI_072480
EDI_336350	EDI_237740
EDI_336350	EDI_247890
EDI_336350	EDI_272030
EDI_336350	EDI_332580
EDI_338230	EDI_195710
EDI_338230	EDI_348880
EDI_350740	EDI_004700
EDI_350740	EDI_015750
EDI_350740	EDI_016590
EDI_350740	EDI_028230
EDI_350740	EDI_037120
EDI_350740	EDI_043490
EDI_350740	EDI_052220
EDI_350740	EDI_053710
EDI_350740	EDI_067450
EDI_350740	EDI_093370
EDI_350740	EDI_107330
EDI_350740	EDI_110210
EDI_350740	EDI_135230
EDI_350740	EDI_198980
EDI_350740	EDI_199230
EDI_350740	EDI_217840
EDI_350740	EDI_217910
EDI_350740	EDI_228770
EDI_350740	EDI_235000
EDI_350740	EDI_249350
EDI_350740	EDI_256950
EDI_350740	EDI_273000
EDI_350740	EDI_289560
EDI_350740	EDI_315780
EDI_350740	EDI_323960
EDI_350740	EDI_336610
EDI_350740	EDI_340890
EDI_350740	EDI_350740

## Sheet: E.nuttalli
S1 Table. Gene Regulatory networks of Entamoebas strains
The GRNs were identified for orthologous from GRNs of S. cerevisiae and H. sapiens using ProteinOrtho V5.16.
Organisms: E. nuttalli
Source: Transcription factor
Target: Target gene
Interaction: + Activation; - Repression
Source	Target	Interaction
ENU1_006770	ENU1_044440	-
ENU1_006770	ENU1_050700	+
ENU1_007920	ENU1_083580
ENU1_009050	ENU1_013610
ENU1_009050	ENU1_039840
ENU1_009050	ENU1_047530
ENU1_009050	ENU1_048960
ENU1_009050	ENU1_109750
ENU1_009050	ENU1_131050
ENU1_009050	ENU1_163770
ENU1_009050	ENU1_198580
ENU1_009050	ENU1_205500
ENU1_009050	ENU1_211890
ENU1_009050	ENU1_214880
ENU1_014610	ENU1_014610
ENU1_020440	ENU1_213980
ENU1_027490	ENU1_001580
ENU1_027490	ENU1_002540
ENU1_027490	ENU1_008420
ENU1_027490	ENU1_013230
ENU1_027490	ENU1_014490
ENU1_027490	ENU1_014740
ENU1_027490	ENU1_017250
ENU1_027490	ENU1_018000
ENU1_027490	ENU1_022100
ENU1_027490	ENU1_025380
ENU1_027490	ENU1_027490
ENU1_027490	ENU1_029250
ENU1_027490	ENU1_029730
ENU1_027490	ENU1_030250
ENU1_027490	ENU1_030320
ENU1_027490	ENU1_033120
ENU1_027490	ENU1_033960
ENU1_027490	ENU1_034580
ENU1_027490	ENU1_037020
ENU1_027490	ENU1_040710
ENU1_027490	ENU1_042050
ENU1_027490	ENU1_042410
ENU1_027490	ENU1_045580
ENU1_027490	ENU1_045590
ENU1_027490	ENU1_046260
ENU1_027490	ENU1_047280
ENU1_027490	ENU1_048230
ENU1_027490	ENU1_050980
ENU1_027490	ENU1_053840
ENU1_027490	ENU1_054060
ENU1_027490	ENU1_057420
ENU1_027490	ENU1_065050
ENU1_027490	ENU1_065400
ENU1_027490	ENU1_066080
ENU1_027490	ENU1_067370
ENU1_027490	ENU1_067490
ENU1_027490	ENU1_068690
ENU1_027490	ENU1_071720
ENU1_027490	ENU1_071960
ENU1_027490	ENU1_072750
ENU1_027490	ENU1_073980
ENU1_027490	ENU1_074000
ENU1_027490	ENU1_074180
ENU1_027490	ENU1_074940
ENU1_027490	ENU1_075620
ENU1_027490	ENU1_076170
ENU1_027490	ENU1_076180
ENU1_027490	ENU1_076330
ENU1_027490	ENU1_081680
ENU1_027490	ENU1_081900
ENU1_027490	ENU1_083350
ENU1_027490	ENU1_086540
ENU1_027490	ENU1_088680
ENU1_027490	ENU1_089980
ENU1_027490	ENU1_091700
ENU1_027490	ENU1_092190
ENU1_027490	ENU1_095070
ENU1_027490	ENU1_095820
ENU1_027490	ENU1_099400
ENU1_027490	ENU1_102950
ENU1_027490	ENU1_104850
ENU1_027490	ENU1_107650
ENU1_027490	ENU1_107870
ENU1_027490	ENU1_111690
ENU1_027490	ENU1_112890
ENU1_027490	ENU1_117850
ENU1_027490	ENU1_122080
ENU1_027490	ENU1_123080
ENU1_027490	ENU1_127110
ENU1_027490	ENU1_127140
ENU1_027490	ENU1_128720
ENU1_027490	ENU1_130590
ENU1_027490	ENU1_133360
ENU1_027490	ENU1_134560
ENU1_027490	ENU1_136040
ENU1_027490	ENU1_136060
ENU1_027490	ENU1_136850
ENU1_027490	ENU1_138310
ENU1_027490	ENU1_140240
ENU1_027490	ENU1_141230
ENU1_027490	ENU1_142200
ENU1_027490	ENU1_142800
ENU1_027490	ENU1_145260
ENU1_027490	ENU1_146090
ENU1_027490	ENU1_146740
ENU1_027490	ENU1_146790
ENU1_027490	ENU1_146800
ENU1_027490	ENU1_147710
ENU1_027490	ENU1_148170
ENU1_027490	ENU1_149330
ENU1_027490	ENU1_150500
ENU1_027490	ENU1_153470
ENU1_027490	ENU1_157590
ENU1_027490	ENU1_157620
ENU1_027490	ENU1_163470
ENU1_027490	ENU1_165670
ENU1_027490	ENU1_169480
ENU1_027490	ENU1_170050
ENU1_027490	ENU1_173680
ENU1_027490	ENU1_176320
ENU1_027490	ENU1_181000
ENU1_027490	ENU1_183990
ENU1_027490	ENU1_184490
ENU1_027490	ENU1_184600
ENU1_027490	ENU1_186520
ENU1_027490	ENU1_188590
ENU1_027490	ENU1_189760
ENU1_027490	ENU1_189830
ENU1_027490	ENU1_192430
ENU1_027490	ENU1_193210
ENU1_027490	ENU1_194160
ENU1_027490	ENU1_195290
ENU1_027490	ENU1_197120
ENU1_027490	ENU1_198740
ENU1_027490	ENU1_199940
ENU1_027490	ENU1_200140
ENU1_027490	ENU1_200590
ENU1_027490	ENU1_201320
ENU1_027490	ENU1_208320
ENU1_027490	ENU1_211510
ENU1_027490	ENU1_212420
ENU1_027490	ENU1_213200
ENU1_027490	ENU1_213760
ENU1_027490	ENU1_214300
ENU1_027490	ENU1_214880
ENU1_033240	ENU1_037020
ENU1_033240	ENU1_044440	-
ENU1_033240	ENU1_062050	-
ENU1_033240	ENU1_104850
ENU1_033240	ENU1_214300
ENU1_034210	ENU1_182240
ENU1_036670	ENU1_002540
ENU1_036670	ENU1_010440
ENU1_036670	ENU1_012320
ENU1_036670	ENU1_017380
ENU1_036670	ENU1_017680
ENU1_036670	ENU1_022710
ENU1_036670	ENU1_027750
ENU1_036670	ENU1_029730
ENU1_036670	ENU1_030250
ENU1_036670	ENU1_030320
ENU1_036670	ENU1_033960
ENU1_036670	ENU1_036670
ENU1_036670	ENU1_037140
ENU1_036670	ENU1_038660
ENU1_036670	ENU1_040070
ENU1_036670	ENU1_040710
ENU1_036670	ENU1_042050
ENU1_036670	ENU1_042410
ENU1_036670	ENU1_046260
ENU1_036670	ENU1_046630
ENU1_036670	ENU1_047170
ENU1_036670	ENU1_056690
ENU1_036670	ENU1_065050
ENU1_036670	ENU1_068590
ENU1_036670	ENU1_072750
ENU1_036670	ENU1_074940
ENU1_036670	ENU1_077960
ENU1_036670	ENU1_082740
ENU1_036670	ENU1_085090
ENU1_036670	ENU1_095070
ENU1_036670	ENU1_111330
ENU1_036670	ENU1_112870
ENU1_036670	ENU1_117850
ENU1_036670	ENU1_137670
ENU1_036670	ENU1_141230
ENU1_036670	ENU1_142200
ENU1_036670	ENU1_146090
ENU1_036670	ENU1_150500
ENU1_036670	ENU1_164760
ENU1_036670	ENU1_168180
ENU1_036670	ENU1_169480
ENU1_036670	ENU1_170240
ENU1_036670	ENU1_172580
ENU1_036670	ENU1_180510
ENU1_036670	ENU1_181160
ENU1_036670	ENU1_182840
ENU1_036670	ENU1_183990
ENU1_036670	ENU1_184490
ENU1_036670	ENU1_190060
ENU1_036670	ENU1_192430
ENU1_036670	ENU1_192470
ENU1_036670	ENU1_193510
ENU1_036670	ENU1_195290
ENU1_036670	ENU1_199100
ENU1_036670	ENU1_199110
ENU1_036670	ENU1_201320
ENU1_036670	ENU1_212930
ENU1_036670	ENU1_214880
ENU1_050700	ENU1_201180	-
ENU1_070630	ENU1_023270
ENU1_070630	ENU1_041210
ENU1_080540	ENU1_082730
ENU1_080540	ENU1_083580
ENU1_083580	ENU1_070630	-
ENU1_088700	ENU1_006660
ENU1_088700	ENU1_014720
ENU1_088700	ENU1_022710
ENU1_088700	ENU1_024680
ENU1_088700	ENU1_035420
ENU1_088700	ENU1_037140
ENU1_088700	ENU1_038660
ENU1_088700	ENU1_046800
ENU1_088700	ENU1_047990
ENU1_088700	ENU1_061830
ENU1_088700	ENU1_062250
ENU1_088700	ENU1_064740
ENU1_088700	ENU1_071720
ENU1_088700	ENU1_071960
ENU1_088700	ENU1_085660
ENU1_088700	ENU1_092150
ENU1_088700	ENU1_095520
ENU1_088700	ENU1_114880
ENU1_088700	ENU1_130590
ENU1_088700	ENU1_135690
ENU1_088700	ENU1_145280
ENU1_088700	ENU1_157590
ENU1_088700	ENU1_162510
ENU1_088700	ENU1_171350
ENU1_088700	ENU1_171950
ENU1_088700	ENU1_190640
ENU1_088700	ENU1_196520
ENU1_088700	ENU1_200590
ENU1_088700	ENU1_212390
ENU1_088700	ENU1_214880
ENU1_090480	ENU1_090480
ENU1_090480	ENU1_170030
ENU1_090480	ENU1_184860
ENU1_090480	ENU1_193100
ENU1_090480	ENU1_213200
ENU1_101120	ENU1_007920
ENU1_101120	ENU1_101120
ENU1_120230	ENU1_002540
ENU1_120230	ENU1_003860
ENU1_120230	ENU1_004010
ENU1_120230	ENU1_004240
ENU1_120230	ENU1_004480
ENU1_120230	ENU1_008550
ENU1_120230	ENU1_008890
ENU1_120230	ENU1_012420
ENU1_120230	ENU1_012750
ENU1_120230	ENU1_012850
ENU1_120230	ENU1_014490
ENU1_120230	ENU1_015030
ENU1_120230	ENU1_015550
ENU1_120230	ENU1_016410
ENU1_120230	ENU1_016450
ENU1_120230	ENU1_017260
ENU1_120230	ENU1_018150
ENU1_120230	ENU1_018260
ENU1_120230	ENU1_018280
ENU1_120230	ENU1_018970
ENU1_120230	ENU1_019330
ENU1_120230	ENU1_020320
ENU1_120230	ENU1_020440
ENU1_120230	ENU1_022670
ENU1_120230	ENU1_024420
ENU1_120230	ENU1_024530
ENU1_120230	ENU1_024920
ENU1_120230	ENU1_025060
ENU1_120230	ENU1_025380
ENU1_120230	ENU1_026290
ENU1_120230	ENU1_027490
ENU1_120230	ENU1_027750
ENU1_120230	ENU1_028420
ENU1_120230	ENU1_029130
ENU1_120230	ENU1_029730
ENU1_120230	ENU1_030320
ENU1_120230	ENU1_031210
ENU1_120230	ENU1_032920
ENU1_120230	ENU1_033140
ENU1_120230	ENU1_034580
ENU1_120230	ENU1_037140
ENU1_120230	ENU1_037740
ENU1_120230	ENU1_038870
ENU1_120230	ENU1_039730
ENU1_120230	ENU1_040180
ENU1_120230	ENU1_040670
ENU1_120230	ENU1_041430
ENU1_120230	ENU1_042050
ENU1_120230	ENU1_044440
ENU1_120230	ENU1_045590
ENU1_120230	ENU1_046260
ENU1_120230	ENU1_047530
ENU1_120230	ENU1_050980
ENU1_120230	ENU1_052650
ENU1_120230	ENU1_053490
ENU1_120230	ENU1_054960
ENU1_120230	ENU1_055400
ENU1_120230	ENU1_055880
ENU1_120230	ENU1_056690
ENU1_120230	ENU1_056920
ENU1_120230	ENU1_057860
ENU1_120230	ENU1_059290
ENU1_120230	ENU1_062250
ENU1_120230	ENU1_062630
ENU1_120230	ENU1_064940
ENU1_120230	ENU1_065400
ENU1_120230	ENU1_068120
ENU1_120230	ENU1_068590
ENU1_120230	ENU1_071250
ENU1_120230	ENU1_071820
ENU1_120230	ENU1_071950
ENU1_120230	ENU1_071960
ENU1_120230	ENU1_072750
ENU1_120230	ENU1_073300
ENU1_120230	ENU1_073400
ENU1_120230	ENU1_073980
ENU1_120230	ENU1_074000
ENU1_120230	ENU1_074180
ENU1_120230	ENU1_074940
ENU1_120230	ENU1_076180
ENU1_120230	ENU1_077010
ENU1_120230	ENU1_078300
ENU1_120230	ENU1_080750
ENU1_120230	ENU1_081160
ENU1_120230	ENU1_081680
ENU1_120230	ENU1_081900
ENU1_120230	ENU1_083350
ENU1_120230	ENU1_083580
ENU1_120230	ENU1_083810
ENU1_120230	ENU1_085090
ENU1_120230	ENU1_085650
ENU1_120230	ENU1_088520
ENU1_120230	ENU1_088960
ENU1_120230	ENU1_090000
ENU1_120230	ENU1_091090
ENU1_120230	ENU1_091700
ENU1_120230	ENU1_095070
ENU1_120230	ENU1_095110
ENU1_120230	ENU1_096680
ENU1_120230	ENU1_097070
ENU1_120230	ENU1_097740
ENU1_120230	ENU1_099870
ENU1_120230	ENU1_107650
ENU1_120230	ENU1_107660
ENU1_120230	ENU1_107970
ENU1_120230	ENU1_109610
ENU1_120230	ENU1_109860
ENU1_120230	ENU1_112620
ENU1_120230	ENU1_112870
ENU1_120230	ENU1_112890
ENU1_120230	ENU1_115560
ENU1_120230	ENU1_116260
ENU1_120230	ENU1_117180
ENU1_120230	ENU1_117510
ENU1_120230	ENU1_118760
ENU1_120230	ENU1_122620
ENU1_120230	ENU1_124970
ENU1_120230	ENU1_124980
ENU1_120230	ENU1_125110
ENU1_120230	ENU1_127140
ENU1_120230	ENU1_127570
ENU1_120230	ENU1_128140
ENU1_120230	ENU1_128720
ENU1_120230	ENU1_129610
ENU1_120230	ENU1_130590
ENU1_120230	ENU1_132280
ENU1_120230	ENU1_134150
ENU1_120230	ENU1_135820
ENU1_120230	ENU1_136060
ENU1_120230	ENU1_136800
ENU1_120230	ENU1_138310
ENU1_120230	ENU1_138770
ENU1_120230	ENU1_140660
ENU1_120230	ENU1_141830
ENU1_120230	ENU1_142200
ENU1_120230	ENU1_144520
ENU1_120230	ENU1_145110
ENU1_120230	ENU1_146740
ENU1_120230	ENU1_146800
ENU1_120230	ENU1_147690
ENU1_120230	ENU1_149330
ENU1_120230	ENU1_153590
ENU1_120230	ENU1_156040
ENU1_120230	ENU1_156730
ENU1_120230	ENU1_156880
ENU1_120230	ENU1_157590
ENU1_120230	ENU1_157660
ENU1_120230	ENU1_161380
ENU1_120230	ENU1_162760
ENU1_120230	ENU1_164420
ENU1_120230	ENU1_164460
ENU1_120230	ENU1_164750
ENU1_120230	ENU1_165670
ENU1_120230	ENU1_166180
ENU1_120230	ENU1_166290
ENU1_120230	ENU1_169070
ENU1_120230	ENU1_169480
ENU1_120230	ENU1_170050
ENU1_120230	ENU1_173680
ENU1_120230	ENU1_176320
ENU1_120230	ENU1_176930
ENU1_120230	ENU1_180660
ENU1_120230	ENU1_181170
ENU1_120230	ENU1_182240
ENU1_120230	ENU1_182270
ENU1_120230	ENU1_183990
ENU1_120230	ENU1_184490
ENU1_120230	ENU1_184860
ENU1_120230	ENU1_186520
ENU1_120230	ENU1_187660
ENU1_120230	ENU1_187690
ENU1_120230	ENU1_188590
ENU1_120230	ENU1_189870
ENU1_120230	ENU1_190760
ENU1_120230	ENU1_191200
ENU1_120230	ENU1_192430
ENU1_120230	ENU1_194160
ENU1_120230	ENU1_194390
ENU1_120230	ENU1_195290
ENU1_120230	ENU1_196170
ENU1_120230	ENU1_198740
ENU1_120230	ENU1_199940
ENU1_120230	ENU1_200480
ENU1_120230	ENU1_201320
ENU1_120230	ENU1_201470
ENU1_120230	ENU1_204840
ENU1_120230	ENU1_205500
ENU1_120230	ENU1_208320
ENU1_120230	ENU1_211890
ENU1_120230	ENU1_211920
ENU1_120230	ENU1_213590
ENU1_120230	ENU1_213980
ENU1_120230	ENU1_214010
ENU1_120230	ENU1_214260
ENU1_120230	ENU1_214890
ENU1_131840	ENU1_001890	+
ENU1_131840	ENU1_058570
ENU1_131840	ENU1_062050
ENU1_131840	ENU1_199940
ENU1_132480	ENU1_042060
ENU1_132480	ENU1_057860
ENU1_154970	ENU1_086270
ENU1_165530	ENU1_001750
ENU1_165530	ENU1_011440
ENU1_165530	ENU1_013230
ENU1_165530	ENU1_017250
ENU1_165530	ENU1_029730
ENU1_165530	ENU1_030320
ENU1_165530	ENU1_035420
ENU1_165530	ENU1_046260
ENU1_165530	ENU1_050980
ENU1_165530	ENU1_052650
ENU1_165530	ENU1_066080
ENU1_165530	ENU1_067490
ENU1_165530	ENU1_071720
ENU1_165530	ENU1_071960
ENU1_165530	ENU1_074940
ENU1_165530	ENU1_075620
ENU1_165530	ENU1_080710
ENU1_165530	ENU1_081900
ENU1_165530	ENU1_086540
ENU1_165530	ENU1_089760
ENU1_165530	ENU1_091700
ENU1_165530	ENU1_095070
ENU1_165530	ENU1_104850
ENU1_165530	ENU1_111690
ENU1_165530	ENU1_112890
ENU1_165530	ENU1_127110
ENU1_165530	ENU1_138310
ENU1_165530	ENU1_140240
ENU1_165530	ENU1_141230
ENU1_165530	ENU1_142800
ENU1_165530	ENU1_148170
ENU1_165530	ENU1_154070
ENU1_165530	ENU1_154950
ENU1_165530	ENU1_169480
ENU1_165530	ENU1_183990
ENU1_165530	ENU1_188590
ENU1_165530	ENU1_189830
ENU1_165530	ENU1_195290
ENU1_165530	ENU1_199110
ENU1_165530	ENU1_214010
ENU1_165530	ENU1_214880
ENU1_169700	ENU1_017260
ENU1_169700	ENU1_033120
ENU1_169700	ENU1_036290
ENU1_169700	ENU1_040940
ENU1_169700	ENU1_042630
ENU1_169700	ENU1_045800
ENU1_169700	ENU1_052390
ENU1_169700	ENU1_062630
ENU1_169700	ENU1_064940
ENU1_169700	ENU1_068120
ENU1_169700	ENU1_071250
ENU1_169700	ENU1_076180
ENU1_169700	ENU1_085660
ENU1_169700	ENU1_099870
ENU1_169700	ENU1_104850
ENU1_169700	ENU1_139900
ENU1_169700	ENU1_140660
ENU1_169700	ENU1_154950
ENU1_169700	ENU1_154980
ENU1_169700	ENU1_164460
ENU1_169700	ENU1_164500
ENU1_169700	ENU1_164820
ENU1_169700	ENU1_167630
ENU1_169700	ENU1_173730
ENU1_169700	ENU1_182840
ENU1_169700	ENU1_189440
ENU1_169700	ENU1_189820
ENU1_169700	ENU1_193210
ENU1_169700	ENU1_196170
ENU1_169700	ENU1_198740
ENU1_169700	ENU1_201320
ENU1_169700	ENU1_205500
ENU1_169700	ENU1_212930
ENU1_169700	ENU1_213980
ENU1_182240	ENU1_007920
ENU1_182240	ENU1_041790
ENU1_182240	ENU1_060150
ENU1_182240	ENU1_098540
ENU1_182240	ENU1_141820
ENU1_182240	ENU1_157630
ENU1_182240	ENU1_161380
ENU1_182240	ENU1_199940
ENU1_193100	ENU1_017610
ENU1_193100	ENU1_024680
ENU1_193100	ENU1_035420
ENU1_193100	ENU1_038660
ENU1_193100	ENU1_043120
ENU1_193100	ENU1_047990
ENU1_193100	ENU1_053840
ENU1_193100	ENU1_061830
ENU1_193100	ENU1_092150
ENU1_193100	ENU1_109970
ENU1_193100	ENU1_145280
ENU1_193100	ENU1_153590
ENU1_193100	ENU1_156730
ENU1_193100	ENU1_161380
ENU1_193100	ENU1_163540
ENU1_193100	ENU1_171950
ENU1_193100	ENU1_172580
ENU1_193100	ENU1_190060
ENU1_193100	ENU1_193100
ENU1_193100	ENU1_193510
ENU1_193100	ENU1_205500
ENU1_193100	ENU1_211510
ENU1_193100	ENU1_214880
ENU1_197780	ENU1_044440
ENU1_197780	ENU1_062050
ENU1_197780	ENU1_183510	+
ENU1_212350	ENU1_083580	-
