# Supplementary material for: A landscape of gene regulation in the parasitic amoebozoa Entamoeba spp
Source: PLoS One. 2022 Aug 1;17(8):e0271640. doi: 10.1371/journal.pone.0271640 (PMC9342746; doi:10.1371/journal.pone.0271640)
Supplement: S3 Table — (XLSX) [file pone.0271640.s003.xlsx]

## Sheet: E. histolytica
Table S3. Gene Ontology terms of Entamoebas networks
Biological process terms of Gene ontology were identified to each genome using DAVID with FDR less to 0.05
Organisms: E. histolytica
	Category	Term	Count	%	P-Value	FDR
	GOTERM_BP_3	cellular amino acid metabolic process	14	6.3	6.7e-06	0.00012
	GOTERM_BP_3	organophosphate metabolic process	16	7.2	0.001	0.013
	GOTERM_BP_3	organic acid metabolic process	18	8.1	7.7e-06	0.00013
	GOTERM_BP_3	carbohydrate derivative metabolic process	18	8.1	0.0014	0.016
	GOTERM_BP_3	single-organism biosynthetic process	19	8.6	0.00021	0.0032
	GOTERM_BP_3	phosphorus metabolic process	21	9.5	0.0022	0.024
	GOTERM_BP_3	macromolecular complex subunit organization	28	12.7	0.00028	0.0039
	GOTERM_BP_3	small molecule metabolic process	30	13.6	1.4e-07	3.8e-06
	GOTERM_BP_3	cellular biosynthetic process	52	23.5	0.0034	0.035
	GOTERM_BP_3	nucleobase-containing compound metabolic process	76	34.4	6.2e-10	3.9e-08
	GOTERM_BP_3	cellular aromatic compound metabolic process	76	34.4	6.7e-10	3.9e-08
	GOTERM_BP_3	heterocycle metabolic process	76	34.4	7.6e-10	3.9e-08
	GOTERM_BP_3	organic cyclic compound metabolic process	76	34.4	9.3e-10	3.9e-08
	GOTERM_BP_3	cellular nitrogen compound metabolic process	83	37.6	9.1e-07	2e-05
	GOTERM_BP_3	cellular macromolecule metabolic process	99	44.8	6.7e-08	2.2e-06
	GOTERM_BP_3	macromolecule metabolic process	99	44.8	9.8e-07	2e-05

## Sheet: E. dispar
Table S3. Gene Ontology terms of Entamoebas networks
Biological process terms of Gene ontology were identified to each genome using DAVID with FDR less to 0.05
Organisms: E. dispar
	Category	Term	Count	%	P-Value	FDR
	GOTERM_BP_3	macromolecule metabolic process	204	36.9	5.7e-21	9.9e-20
	GOTERM_BP_3	cellular macromolecule metabolic process	198	35.8	2.8e-22	8.7e-21
	GOTERM_BP_3	cellular nitrogen compound metabolic process	185	33.5	8.2e-23	3.3e-21
	GOTERM_BP_3	cellular biosynthetic process	149	26.9	5.2e-22	1.3e-20
	GOTERM_BP_3	organic substance biosynthetic process	148	26.8	8.1e-22	1.6e-20
	GOTERM_BP_3	protein metabolic process	143	25.9	4.4e-27	2.7e-25
	GOTERM_BP_3	organonitrogen compound metabolic process	125	22.6	3.1e-30	3.8e-28
	GOTERM_BP_3	nucleobase-containing compound metabolic process	99	17.9	0.00032	0.0033
	GOTERM_BP_3	cellular aromatic compound metabolic process	99	17.9	0.00036	0.0034
	GOTERM_BP_3	heterocycle metabolic process	99	17.9	0.00039	0.0034
	GOTERM_BP_3	organic cyclic compound metabolic process	99	17.9	0.00043	0.0035
	GOTERM_BP_3	small molecule metabolic process	47	8.5	7.3e-07	9.9e-06
	GOTERM_BP_3	organic substance catabolic process	36	6.5	0.0017	0.011
	GOTERM_BP_3	organic acid metabolic process	33	6	3.3e-07	5.1e-06
	GOTERM_BP_3	ribonucleoprotein complex biogenesis	25	4.5	8.3e-06	9.2e-05
	GOTERM_BP_3	cellular amino acid metabolic process	21	3.8	7.9e-06	9.2e-05
	GOTERM_BP_3	nucleobase-containing small molecule metabolic process	18	3.3	0.0041	0.026
	GOTERM_BP_3	single-organism carbohydrate metabolic process	16	2.9	0.00072	0.0055
	GOTERM_BP_3	cofactor metabolic process	15	2.7	0.0009	0.0065
	GOTERM_BP_3	single-organism catabolic process	12	2.2	0.005	0.03

## Sheet: E. nuttalli
Table S3. Gene Ontology terms of Entamoebas networks
Biological process terms of Gene ontology were identified to each genome using DAVID with FDR less to 0.05
Organisms: E. nuttalli
	Category	Term	Count	%	P-Value	FDR
	GOTERM_BP_3	macromolecule metabolic process	126	33	7.6e-18	2.2e-16
	GOTERM_BP_3	cellular macromolecule metabolic process	121	31.7	8.3e-17	1.9e-15
	GOTERM_BP_3	cellular nitrogen compound metabolic process	116	30.4	2.3e-19	1.3e-17
	GOTERM_BP_3	organic substance biosynthetic process	88	23	3.3e-16	6.3e-15
	GOTERM_BP_3	cellular biosynthetic process	87	22.8	8.8e-16	1.5e-14
	GOTERM_BP_3	protein metabolic process	80	20.9	1.6e-18	6.1e-17
	GOTERM_BP_3	nucleobase-containing compound metabolic process	80	20.9	2.1e-08	2.6e-07
	GOTERM_BP_3	cellular aromatic compound metabolic process	80	20.9	2.4e-08	2.7e-07
	GOTERM_BP_3	heterocycle metabolic process	80	20.9	2.9e-08	2.7e-07
	GOTERM_BP_3	organic cyclic compound metabolic process	80	20.9	3.3e-08	3e-07
	GOTERM_BP_3	organonitrogen compound metabolic process	67	17.5	3.9e-20	4.4e-18
	GOTERM_BP_3	small molecule metabolic process	36	9.4	2.6e-08	2.7e-07
	GOTERM_BP_3	organic acid metabolic process	25	6.5	7.6e-09	1.1e-07
	GOTERM_BP_3	phosphorus metabolic process	21	5.5	0.0038	0.024
	GOTERM_BP_3	cellular amino acid metabolic process	18	4.7	6e-08	4.9e-07
	GOTERM_BP_3	carbohydrate derivative metabolic process	18	4.7	0.0068	0.039
	GOTERM_BP_3	nucleobase-containing small molecule metabolic process	13	3.4	0.0065	0.039
	GOTERM_BP_3	single-organism carbohydrate metabolic process	12	3.1	0.0019	0.014
	GOTERM_BP_3	cofactor metabolic process	10	2.6	0.0021	0.014
	GOTERM_BP_3	generation of precursor metabolites and energy	8	2.1	0.0017	0.013

## Sheet: E. invadens
Table S3. Gene Ontology terms of Entamoebas networks
Biological process terms of Gene ontology were identified to each genome using DAVID with FDR less to 0.05
Organisms: E. invadens
	Category	Term	Count	%	P-Value	FDR
	GOTERM_BP_3	macromolecule metabolic process	135	26	2.5e-22	6e-21
	GOTERM_BP_3	cellular macromolecule metabolic process	134	25.8	1.2e-24	4.9e-23
	GOTERM_BP_3	cellular nitrogen compound metabolic process	130	25	8e-28	4.8e-26
	GOTERM_BP_3	cellular biosynthetic process	101	19.4	2.2e-20	3.8e-19
	GOTERM_BP_3	organic substance biosynthetic process	99	19	1.6e-20	3.2e-19
	GOTERM_BP_3	protein metabolic process	88	16.9	3.1e-24	9.3e-23
	GOTERM_BP_3	organonitrogen compound metabolic process	82	15.8	1.9e-29	2.3e-27
	GOTERM_BP_3	nucleobase-containing compound metabolic process	77	14.8	1.3e-08	1.8e-07
	GOTERM_BP_3	cellular aromatic compound metabolic process	77	14.8	1.6e-08	1.8e-07
	GOTERM_BP_3	organic cyclic compound metabolic process	77	14.8	1.8e-08	1.8e-07
	GOTERM_BP_3	heterocycle metabolic process	77	14.8	1.8e-08	1.8e-07
	GOTERM_BP_3	small molecule metabolic process	38	7.3	6.4e-08	6e-07
	GOTERM_BP_3	organic acid metabolic process	25	4.8	7.1e-09	1.1e-07
	GOTERM_BP_3	phosphorus metabolic process	19	3.7	0.0031	0.021
	GOTERM_BP_3	ribonucleoprotein complex biogenesis	17	3.3	2.6e-05	0.00021
	GOTERM_BP_3	cellular amino acid metabolic process	16	3.1	1.6e-06	1.4e-05
	GOTERM_BP_3	nucleobase-containing small molecule metabolic process	13	2.5	0.0011	0.0081
	GOTERM_BP_3	cofactor metabolic process	12	2.3	0.0063	0.04
	GOTERM_BP_3	generation of precursor metabolites and energy	9	1.7	0.0021	0.015
	GOTERM_BP_3	regulation of anatomical structure size	5	1	0.0085	0.045
	GOTERM_BP_3	regulation of protein complex assembly	5	1	0.0085	0.045
	GOTERM_BP_3	regulation of actin filament-based process	5	1	0.0085	0.045
	GOTERM_BP_3	regulation of cellular component size	5	1	0.0085	0.045

## Sheet: Hoja5
Category	Term	Count	%	P-Value	FDR
E. histolytica	Nucleobase-Containing Compound Metabolic Process	76	34.4	6.2e-10	3.9e-08
E. histolytica	Cellular Aromatic Compound Metabolic Process	76	34.4	6.7e-10	3.9e-08
E. histolytica	Heterocycle Metabolic Process	76	34.4	7.6e-10	3.9e-08
E. histolytica	Organic Cyclic Compound Metabolic Process	76	34.4	9.3e-10	3.9e-08
E. histolytica	Cellular Macromolecule Metabolic Process	99	44.8	6.7e-08	2.2e-06
E. histolytica	Small Molecule Metabolic Process	30	13.6	1.4e-07	3.8e-06
E. histolytica	Cellular Nitrogen Compound Metabolic Process	83	37.6	9.1e-07	2e-05
E. histolytica	Macromolecule Metabolic Process	99	44.8	9.8e-07	2e-05
E. histolytica	Cellular Amino Acid Metabolic Process	14	6.3	6.7e-06	0.00012
E. histolytica	Organic Acid Metabolic Process	18	8.1	7.7e-06	0.00013
E. histolytica	Single-Organism Biosynthetic Process	19	8.6	0.00021	0.0032
E. histolytica	Macromolecular Complex Subunit Organization	28	12.7	0.00028	0.0039
E. histolytica	Organophosphate Metabolic Process	16	7.2	0.001	0.013
E. histolytica	Carbohydrate Derivative Metabolic Process	18	8.1	0.0014	0.016
E. histolytica	Phosphorus Metabolic Process	21	9.5	0.0022	0.024
E. histolytica	Cellular Biosynthetic Process	52	23.5	0.0034	0.035
E. dispar	Organonitrogen Compound Metabolic Process	125	22.6	3.1e-30	3.8e-28
E. dispar	Protein Metabolic Process	143	25.9	4.4e-27	2.7e-25
E. dispar	Cellular Nitrogen Compound Metabolic Process	185	33.5	8.2e-23	3.3e-21
E. dispar	Cellular Macromolecule Metabolic Process	198	35.8	2.8e-22	8.7e-21
E. dispar	Cellular Biosynthetic Process	149	26.9	5.2e-22	1.3e-20
E. dispar	Organic Substance Biosynthetic Process	148	26.8	8.1e-22	1.6e-20
E. dispar	Macromolecule Metabolic Process	204	36.9	5.7e-21	9.9e-20
E. dispar	Organic Acid Metabolic Process	33	6	3.3e-07	5.1e-06
E. dispar	Small Molecule Metabolic Process	47	8.5	7.3e-07	9.9e-06
E. dispar	Cellular Amino Acid Metabolic Process	21	3.8	7.9e-06	9.2e-05
E. dispar	Ribonucleoprotein Complex Biogenesis	25	4.5	8.3e-06	9.2e-05
E. dispar	Nucleobase-Containing Compound Metabolic Process	99	17.9	0.00032	0.0033
E. dispar	Cellular Aromatic Compound Metabolic Process	99	17.9	0.00036	0.0034
E. dispar	Heterocycle Metabolic Process	99	17.9	0.00039	0.0034
E. dispar	Organic Cyclic Compound Metabolic Process	99	17.9	0.00043	0.0035
E. dispar	Single-Organism Carbohydrate Metabolic Process	16	2.9	0.00072	0.0055
E. dispar	Cofactor Metabolic Process	15	2.7	0.0009	0.0065
E. dispar	Organic Substance Catabolic Process	36	6.5	0.0017	0.011
E. dispar	Nucleobase-Containing Small Molecule Metabolic Process	18	3.3	0.0041	0.026
E. dispar	Single-Organism Catabolic Process	12	2.2	0.005	0.03
E. nuttalli	Organonitrogen Compound Metabolic Process	67	17.5	3.9e-20	4.4e-18
E. nuttalli	Cellular Nitrogen Compound Metabolic Process	116	30.4	2.3e-19	1.3e-17
E. nuttalli	Protein Metabolic Process	80	20.9	1.6e-18	6.1e-17
E. nuttalli	Macromolecule Metabolic Process	126	33	7.6e-18	2.2e-16
E. nuttalli	Cellular Macromolecule Metabolic Process	121	31.7	8.3e-17	1.9e-15
E. nuttalli	Organic Substance Biosynthetic Process	88	23	3.3e-16	6.3e-15
E. nuttalli	Cellular Biosynthetic Process	87	22.8	8.8e-16	1.5e-14
E. nuttalli	Organic Acid Metabolic Process	25	6.5	7.6e-09	1.1e-07
E. nuttalli	Nucleobase-Containing Compound Metabolic Process	80	20.9	2.1e-08	2.6e-07
E. nuttalli	Cellular Aromatic Compound Metabolic Process	80	20.9	2.4e-08	2.7e-07
E. nuttalli	Small Molecule Metabolic Process	36	9.4	2.6e-08	2.7e-07
E. nuttalli	Heterocycle Metabolic Process	80	20.9	2.9e-08	2.7e-07
E. nuttalli	Organic Cyclic Compound Metabolic Process	80	20.9	3.3e-08	3e-07
E. nuttalli	Cellular Amino Acid Metabolic Process	18	4.7	6e-08	4.9e-07
E. nuttalli	Generation Of Precursor Metabolites And Energy	8	2.1	0.0017	0.013
E. nuttalli	Single-Organism Carbohydrate Metabolic Process	12	3.1	0.0019	0.014
E. nuttalli	Cofactor Metabolic Process	10	2.6	0.0021	0.014
E. nuttalli	Phosphorus Metabolic Process	21	5.5	0.0038	0.024
E. nuttalli	Nucleobase-Containing Small Molecule Metabolic Process	13	3.4	0.0065	0.039
E. nuttalli	Carbohydrate Derivative Metabolic Process	18	4.7	0.0068	0.039
E. invadens	Organonitrogen Compound Metabolic Process	82	15.8	1.9e-29	2.3e-27
E. invadens	Cellular Nitrogen Compound Metabolic Process	130	25	8e-28	4.8e-26
E. invadens	Cellular Macromolecule Metabolic Process	134	25.8	1.2e-24	4.9e-23
E. invadens	Protein Metabolic Process	88	16.9	3.1e-24	9.3e-23
E. invadens	Macromolecule Metabolic Process	135	26	2.5e-22	6e-21
E. invadens	Organic Substance Biosynthetic Process	99	19	1.6e-20	3.2e-19
E. invadens	Cellular Biosynthetic Process	101	19.4	2.2e-20	3.8e-19
E. invadens	Organic Acid Metabolic Process	25	4.8	7.1e-09	1.1e-07
E. invadens	Nucleobase-Containing Compound Metabolic Process	77	14.8	1.3e-08	1.8e-07
E. invadens	Cellular Aromatic Compound Metabolic Process	77	14.8	1.6e-08	1.8e-07
E. invadens	Organic Cyclic Compound Metabolic Process	77	14.8	1.8e-08	1.8e-07
E. invadens	Heterocycle Metabolic Process	77	14.8	1.8e-08	1.8e-07
E. invadens	Small Molecule Metabolic Process	38	7.3	6.4e-08	6e-07
E. invadens	Cellular Amino Acid Metabolic Process	16	3.1	1.6e-06	1.4e-05
E. invadens	Ribonucleoprotein Complex Biogenesis	17	3.3	2.6e-05	0.00021
E. invadens	Nucleobase-Containing Small Molecule Metabolic Process	13	2.5	0.0011	0.0081
E. invadens	Generation Of Precursor Metabolites And Energy	9	1.7	0.0021	0.015
E. invadens	Phosphorus Metabolic Process	19	3.7	0.0031	0.021
E. invadens	Cofactor Metabolic Process	12	2.3	0.0063	0.04
E. invadens	Regulation Of Anatomical Structure Size	5	1	0.0085	0.045
E. invadens	Regulation Of Protein Complex Assembly	5	1	0.0085	0.045
E. invadens	Regulation Of Actin Filament-Based Process	5	1	0.0085	0.045
E. invadens	Regulation Of Cellular Component Size	5	1	0.0085	0.045
