# Supplementary material for: A landscape of gene regulation in the parasitic amoebozoa Entamoeba spp
Source: PLoS One. 2022 Aug 1;17(8):e0271640. doi: 10.1371/journal.pone.0271640 (PMC9342746; doi:10.1371/journal.pone.0271640)
Supplement: S4 Table — (XLSX) [file pone.0271640.s004.xlsx]

## Sheet: Kin
Supplementary Table 4. Main topological measures
We present the results for each of the topological measurements on each sheet.
Kin: Input degree
E. dispar			E. histolytica			E. invadens			E. nuttalli
Gene	Kin		Gene	Kin		Gene	Kin		Gene	Kin
EDI_107330	7		EHI_131470	4		EIN_095830	9		ENU1_214880	6
EDI_247830	5		EHI_112050	3		EIN_224310	7		ENU1_044440	4
EDI_251390	5		EHI_010070	3		EIN_269060	6		ENU1_083580	4
EDI_317200	5		EHI_022980	3		EIN_207540	6		ENU1_205500	4
EDI_012690	5		EHI_122780	3		EIN_151130	5		ENU1_029730	4
EDI_306130	5		EHI_023300	3		EIN_052270	5		ENU1_030320	4
EDI_335200	5		EHI_186350	3		EIN_186540	5		ENU1_046260	4
EDI_203270	4		EHI_199590	3		EIN_179900	5		ENU1_071960	4
EDI_298540	4		EHI_002130	2		EIN_081190	4		ENU1_074940	4
EDI_332330	4		EHI_005870	2		EIN_223320	4		ENU1_095070	4
EDI_044200	4		EHI_009240	2		EIN_316570	4		ENU1_104850	4
EDI_011730	4		EHI_075660	2		EIN_227290	4		ENU1_169480	4
EDI_038430	4		EHI_079180	2		EIN_030900	4		ENU1_183990	4
EDI_110690	4		EHI_091060	2		EIN_057090	4		ENU1_195290	4
EDI_123580	4		EHI_098570	2		EIN_226140	4		ENU1_199940	4
EDI_158700	4		EHI_103300	2		EIN_058760	4		ENU1_201320	4
EDI_228210	4		EHI_117940	2		EIN_315890	4		ENU1_213980	3
EDI_026090	4		EHI_119340	2		EIN_430860	4		ENU1_002540	3
EDI_153790	4		EHI_124870	2		EIN_074260	3		ENU1_042050	3
EDI_169900	4		EHI_126220	2		EIN_084160	3		ENU1_050980	3
EDI_190470	4		EHI_136380	2		EIN_371930	3		ENU1_071720	3
EDI_247890	4		EHI_144610	2		EIN_378190	3		ENU1_072750	3
EDI_306280	4		EHI_152110	2		EIN_227420	3		ENU1_076180	3
EDI_324350	3		EHI_155420	2		EIN_059070	3		ENU1_081900	3
EDI_015750	3		EHI_162210	2		EIN_126130	3		ENU1_091700	3
EDI_053710	3		EHI_164850	2		EIN_496870	3		ENU1_112890	3
EDI_061560	3		EHI_179390	2		EIN_129190	3		ENU1_130590	3
EDI_110210	3		EHI_182850	2		EIN_150900	3		ENU1_138310	3
EDI_135230	3		EHI_188180	2		EIN_469390	3		ENU1_141230	3
EDI_185830	3		EHI_198950	2		EIN_022210	3		ENU1_142200	3
EDI_271660	3		EHI_200770	2		EIN_083090	3		ENU1_157590	3
EDI_242330	3		EHI_000610	2		EIN_097670	3		ENU1_184490	3
EDI_345280	3		EHI_004400	2		EIN_129370	3		ENU1_188590	3
EDI_350740	3		EHI_007940	2		EIN_152840	3		ENU1_192430	3
EDI_034680	3		EHI_031220	2		EIN_174470	3		ENU1_198740	3
EDI_053040	3		EHI_056460	2		EIN_222960	3		ENU1_062050	3
EDI_099550	3		EHI_062840	2		EIN_282280	3		ENU1_037140	3
EDI_128980	3		EHI_073570	2		EIN_335560	3		ENU1_038660	3
EDI_132060	3		EHI_097620	2		EIN_344910	3		ENU1_035420	3
EDI_168360	3		EHI_098810	2		EIN_345740	3		ENU1_161380	3
EDI_172360	3		EHI_104360	2		EIN_370990	3		ENU1_007920	2
EDI_190710	3		EHI_120890	2		EIN_371130	3		ENU1_047530	2
EDI_214470	3		EHI_123240	2		EIN_405740	3		ENU1_211890	2
EDI_221110	3		EHI_136150	2		EIN_485730	3		ENU1_027490	2
EDI_233930	3		EHI_141890	2		EIN_492960	3		ENU1_013230	2
EDI_251540	3		EHI_147570	2		EIN_508930	3		ENU1_014490	2
EDI_268390	3		EHI_148270	2		EIN_345850	3		ENU1_017250	2
EDI_272930	3		EHI_169820	2		EIN_016070	3		ENU1_025380	2
EDI_277980	3		EHI_169910	2		EIN_016410	3		ENU1_030250	2
EDI_281410	3		EHI_192810	2		EIN_016620	3		ENU1_033120	2
EDI_286990	3		EHI_048150	2		EIN_048190	3		ENU1_033960	2
EDI_289740	3		EHI_040320	2		EIN_060160	3		ENU1_034580	2
EDI_331010	3		EHI_060400	2		EIN_063200	3		ENU1_037020	2
EDI_171062	3		EHI_150370	2		EIN_065700	3		ENU1_040710	2
EDI_171823	3		EHI_017670	1		EIN_082330	3		ENU1_042410	2
EDI_171824	3		EHI_001090	1		EIN_096280	3		ENU1_045590	2
EDI_171825	3		EHI_099820	1		EIN_097190	3		ENU1_053840	2
EDI_171036	3		EHI_020290	1		EIN_097530	3		ENU1_065050	2
EDI_008980	3		EHI_004750	1		EIN_098570	3		ENU1_065400	2
EDI_010970	3		EHI_006900	1		EIN_118190	3		ENU1_066080	2
EDI_016560	3		EHI_013300	1		EIN_134190	3		ENU1_067490	2
EDI_023910	3		EHI_054260	1		EIN_134950	3		ENU1_073980	2
EDI_025670	3		EHI_070720	1		EIN_151900	3		ENU1_074000	2
EDI_031150	3		EHI_110570	1		EIN_155140	3		ENU1_074180	2
EDI_035230	3		EHI_118150	1		EIN_165130	3		ENU1_075620	2
EDI_078660	3		EHI_124880	1		EIN_174070	3		ENU1_081680	2
EDI_083730	3		EHI_131080	1		EIN_223260	3		ENU1_083350	2
EDI_091710	3		EHI_199620	1		EIN_223300	3		ENU1_086540	2
EDI_092840	3		EHI_044890	1		EIN_226160	3		ENU1_107650	2
EDI_100200	3		EHI_000300	1		EIN_226830	3		ENU1_111690	2
EDI_100630	3		EHI_003010	1		EIN_229670	3		ENU1_117850	2
EDI_102160	3		EHI_006170	1		EIN_267650	3		ENU1_127110	2
EDI_112430	3		EHI_007920	1		EIN_296940	3		ENU1_127140	2
EDI_115400	3		EHI_008030	1		EIN_311780	3		ENU1_128720	2
EDI_125310	3		EHI_008240	1		EIN_359830	3		ENU1_136060	2
EDI_130130	3		EHI_010030	1		EIN_373300	3		ENU1_140240	2
EDI_166170	3		EHI_036530	1		EIN_380430	3		ENU1_142800	2
EDI_166190	3		EHI_038570	1		EIN_403120	3		ENU1_146090	2
EDI_172620	3		EHI_040700	1		EIN_407700	3		ENU1_146740	2
EDI_174890	3		EHI_045260	1		EIN_411000	3		ENU1_146800	2
EDI_174930	3		EHI_046690	1		EIN_418080	3		ENU1_148170	2
EDI_180790	3		EHI_049920	1		EIN_425340	3		ENU1_149330	2
EDI_198780	3		EHI_050830	1		EIN_430850	3		ENU1_150500	2
EDI_202910	3		EHI_050990	1		EIN_468300	3		ENU1_165670	2
EDI_203310	3		EHI_068250	1		EIN_486510	3		ENU1_170050	2
EDI_209090	3		EHI_068580	1		EIN_525320	3		ENU1_173680	2
EDI_214490	3		EHI_074020	1		EIN_487000	3		ENU1_176320	2
EDI_245890	3		EHI_076840	1		EIN_064650	2		ENU1_186520	2
EDI_246520	3		EHI_078230	1		EIN_113610	2		ENU1_189830	2
EDI_249300	3		EHI_078710	1		EIN_277250	2		ENU1_193210	2
EDI_256950	3		EHI_092280	1		EIN_281920	2		ENU1_194160	2
EDI_272010	3		EHI_092730	1		EIN_341910	2		ENU1_200590	2
EDI_276990	3		EHI_093570	1		EIN_359880	2		ENU1_208320	2
EDI_289560	3		EHI_098550	1		EIN_411040	2		ENU1_211510	2
EDI_293780	3		EHI_100270	1		EIN_461600	2		ENU1_213200	2
EDI_311840	3		EHI_100490	1		EIN_491160	2		ENU1_214300	2
EDI_311980	3		EHI_106680	1		EIN_502060	2		ENU1_182240	2
EDI_324330	3		EHI_108640	1		EIN_054620	2		ENU1_022710	2
EDI_335000	3		EHI_110150	1		EIN_092130	2		ENU1_027750	2
EDI_336300	3		EHI_111740	1		EIN_128700	2		ENU1_056690	2
EDI_348880	3		EHI_115380	1		EIN_044490	2		ENU1_068590	2
EDI_016590	3		EHI_118640	1		EIN_371610	2		ENU1_085090	2
EDI_139190	3		EHI_118670	1		EIN_169340	2		ENU1_112870	2
EDI_238100	3		EHI_118700	1		EIN_018650	2		ENU1_172580	2
EDI_253080	3		EHI_118880	1		EIN_092100	2		ENU1_182840	2
EDI_270250	3		EHI_118910	1		EIN_117940	2		ENU1_190060	2
EDI_297280	3		EHI_121470	1		EIN_133860	2		ENU1_193510	2
EDI_315780	3		EHI_122850	1		EIN_359780	2		ENU1_199110	2
EDI_043490	2		EHI_124480	1		EIN_369760	2		ENU1_212930	2
EDI_052220	2		EHI_125800	1		EIN_371020	2		ENU1_024680	2
EDI_155450	2		EHI_126920	1		EIN_378020	2		ENU1_047990	2
EDI_198980	2		EHI_127020	1		EIN_469630	2		ENU1_061830	2
EDI_228770	2		EHI_129820	1		EIN_497860	2		ENU1_062250	2
EDI_249350	2		EHI_132880	1		EIN_135010	2		ENU1_085660	2
EDI_315500	2		EHI_136170	1		EIN_005800	2		ENU1_092150	2
EDI_070870	2		EHI_138790	1		EIN_018240	2		ENU1_145280	2
EDI_007440	2		EHI_141860	1		EIN_018370	2		ENU1_171950	2
EDI_014180	2		EHI_147470	1		EIN_018620	2		ENU1_184860	2
EDI_027640	2		EHI_150390	1		EIN_020080	2		ENU1_193100	2
EDI_049570	2		EHI_151300	1		EIN_026410	2		ENU1_017260	2
EDI_074350	2		EHI_151310	1		EIN_026930	2		ENU1_052650	2
EDI_096120	2		EHI_152330	1		EIN_031460	2		ENU1_057860	2
EDI_110190	2		EHI_152700	1		EIN_046660	2		ENU1_062630	2
EDI_276270	2		EHI_153110	1		EIN_046990	2		ENU1_064940	2
EDI_282670	2		EHI_153260	1		EIN_052570	2		ENU1_068120	2
EDI_297980	2		EHI_155220	1		EIN_053190	2		ENU1_071250	2
EDI_348910	2		EHI_155570	1		EIN_054570	2		ENU1_099870	2
EDI_336350	2		EHI_155780	1		EIN_055880	2		ENU1_140660	2
EDI_170158	2		EHI_156200	1		EIN_056880	2		ENU1_153590	2
EDI_170159	2		EHI_156700	1		EIN_056890	2		ENU1_156730	2
EDI_004700	2		EHI_158110	1		EIN_059510	2		ENU1_164460	2
EDI_008400	2		EHI_167720	1		EIN_059680	2		ENU1_196170	2
EDI_025140	2		EHI_170060	1		EIN_065950	2		ENU1_214010	2
EDI_026690	2		EHI_175050	1		EIN_080240	2		ENU1_154950	2
EDI_036630	2		EHI_175440	1		EIN_080720	2		ENU1_050700	1
EDI_044820	2		EHI_178740	1		EIN_081660	2		ENU1_013610	1
EDI_046660	2		EHI_179200	1		EIN_082580	2		ENU1_039840	1
EDI_049880	2		EHI_185290	1		EIN_086610	2		ENU1_048960	1
EDI_051380	2		EHI_187260	1		EIN_086780	2		ENU1_109750	1
EDI_059960	2		EHI_192100	1		EIN_087220	2		ENU1_131050	1
EDI_060370	2		EHI_193510	1		EIN_095510	2		ENU1_163770	1
EDI_061590	2		EHI_197020	1		EIN_096110	2		ENU1_198580	1
EDI_067450	2		EHI_198010	1		EIN_118030	2		ENU1_014610	1
EDI_070710	2		EHI_198750	1		EIN_134970	2		ENU1_020440	1
EDI_070950	2		EHI_199160	1		EIN_151770	2		ENU1_001580	1
EDI_074290	2		EHI_007960	1		EIN_154450	2		ENU1_008420	1
EDI_075870	2		EHI_013870	1		EIN_154470	2		ENU1_014740	1
EDI_076330	2		EHI_035080	1		EIN_155630	2		ENU1_018000	1
EDI_077080	2		EHI_052160	1		EIN_162220	2		ENU1_022100	1
EDI_077790	2		EHI_062730	1		EIN_164960	2		ENU1_029250	1
EDI_077830	2		EHI_073170	1		EIN_165150	2		ENU1_045580	1
EDI_082610	2		EHI_088040	1		EIN_170540	2		ENU1_047280	1
EDI_083870	2		EHI_103600	1		EIN_172800	2		ENU1_048230	1
EDI_091830	2		EHI_105870	1		EIN_173560	2		ENU1_054060	1
EDI_092380	2		EHI_118030	1		EIN_173610	2		ENU1_057420	1
EDI_092980	2		EHI_118720	1		EIN_175650	2		ENU1_067370	1
EDI_100360	2		EHI_124460	1		EIN_178380	2		ENU1_068690	1
EDI_103200	2		EHI_125910	1		EIN_181630	2		ENU1_076170	1
EDI_112580	2		EHI_134610	1		EIN_183240	2		ENU1_076330	1
EDI_116480	2		EHI_142000	1		EIN_185790	2		ENU1_088680	1
EDI_117080	2		EHI_145050	1		EIN_186600	2		ENU1_089980	1
EDI_129290	2		EHI_169630	1		EIN_186960	2		ENU1_092190	1
EDI_130820	2		EHI_175090	1		EIN_187350	2		ENU1_095820	1
EDI_130860	2		EHI_178940	1		EIN_187810	2		ENU1_099400	1
EDI_134810	2		EHI_180000	1		EIN_197390	2		ENU1_102950	1
EDI_139500	2		EHI_024230	1		EIN_222710	2		ENU1_107870	1
EDI_141460	2		EHI_160930	1		EIN_223280	2		ENU1_122080	1
EDI_143690	2		EHI_129950	1		EIN_223650	2		ENU1_123080	1
EDI_144630	2		EHI_096560	1		EIN_226780	2		ENU1_133360	1
EDI_146140	2		EHI_131120	1		EIN_227090	2		ENU1_134560	1
EDI_147050	2		EHI_196890	1		EIN_227260	2		ENU1_136040	1
EDI_150840	2		EHI_140330	1		EIN_229380	2		ENU1_136850	1
EDI_151280	2		EHI_098070	1		EIN_230180	2		ENU1_145260	1
EDI_154520	2		EHI_110010	1		EIN_230790	2		ENU1_146790	1
EDI_156830	2		EHI_068330	1		EIN_246900	2		ENU1_147710	1
EDI_167510	2		EHI_086080	1		EIN_249110	2		ENU1_153470	1
EDI_167560	2		EHI_103530	1		EIN_252450	2		ENU1_157620	1
EDI_168450	2		EHI_106350	1		EIN_268590	2		ENU1_163470	1
EDI_171550	2		EHI_111050	1		EIN_269080	2		ENU1_181000	1
EDI_174530	2		EHI_119910	1		EIN_284180	2		ENU1_184600	1
EDI_178040	2		EHI_136490	1		EIN_313290	2		ENU1_189760	1
EDI_187160	2		EHI_178770	1		EIN_318760	2		ENU1_197120	1
EDI_187830	2		EHI_192480	1		EIN_328050	2		ENU1_200140	1
EDI_190840	2		EHI_198560	1		EIN_340590	2		ENU1_212420	1
EDI_198090	2		EHI_126270	1		EIN_346700	2		ENU1_213760	1
EDI_201320	2		EHI_010620	1		EIN_359790	2		ENU1_036670	1
EDI_202690	2		EHI_172750	1		EIN_371440	2		ENU1_010440	1
EDI_204130	2		EHI_194860	1		EIN_371950	2		ENU1_012320	1
EDI_209310	2		EHI_064700	1		EIN_379550	2		ENU1_017380	1
EDI_216870	2		EHI_047750	1		EIN_381270	2		ENU1_017680	1
EDI_217840	2		EHI_072020	1		EIN_387840	2		ENU1_040070	1
EDI_230580	2		EHI_187000	1		EIN_391370	2		ENU1_046630	1
EDI_238970	2		EHI_199050	1		EIN_399490	2		ENU1_047170	1
EDI_239000	2		EHI_004470	1		EIN_403690	2		ENU1_077960	1
EDI_241750	2		EHI_026360	1		EIN_406290	2		ENU1_082740	1
EDI_244880	2		EHI_029100	1		EIN_424900	2		ENU1_111330	1
EDI_252250	2		EHI_049330	1		EIN_425150	2		ENU1_137670	1
EDI_253270	2		EHI_049430	1		EIN_430400	2		ENU1_164760	1
EDI_259500	2		EHI_074110	1		EIN_485620	2		ENU1_168180	1
EDI_265530	2		EHI_083250	1		EIN_487660	2		ENU1_170240	1
EDI_269940	2		EHI_084670	1		EIN_497880	2		ENU1_180510	1
EDI_270530	2		EHI_098800	1		EIN_498120	2		ENU1_181160	1
EDI_271960	2		EHI_146200	1		EIN_503110	2		ENU1_192470	1
EDI_273000	2		EHI_152350	1		EIN_052260	2		ENU1_199100	1
EDI_281560	2		EHI_159160	1		EIN_184970	2		ENU1_201180	1
EDI_292370	2		EHI_199610	1		EIN_310240	2		ENU1_070630	1
EDI_293010	2		EHI_200840	1		EIN_044020	2		ENU1_023270	1
EDI_295340	2		EHI_049170	1		EIN_404650	2		ENU1_041210	1
EDI_303700	2		EHI_098300	1		EIN_058580	2		ENU1_082730	1
EDI_305420	2		EHI_009610	0		EIN_096460	2		ENU1_006660	1
EDI_325280	2		EHI_054140	0		EIN_118280	2		ENU1_014720	1
EDI_326150	2		EHI_054240	0		EIN_187100	2		ENU1_046800	1
EDI_334000	2		EHI_093770	0		EIN_273960	2		ENU1_064740	1
EDI_335160	2		EHI_119320	0		EIN_281900	2		ENU1_095520	1
EDI_338710	2		EHI_137000	0		EIN_318780	2		ENU1_114880	1
EDI_345240	2		EHI_140140	0		EIN_372100	2		ENU1_135690	1
EDI_351310	2		EHI_142060	0		EIN_374450	2		ENU1_162510	1
EDI_036660	2		EHI_142140	0		EIN_417280	2		ENU1_171350	1
EDI_202930	2		EHI_148350	0		EIN_430450	2		ENU1_190640	1
EDI_026670	2		EHI_168220	0		EIN_496690	2		ENU1_196520	1
EDI_033070	2		EHI_178810	0		EIN_205420	2		ENU1_212390	1
EDI_044380	2					EIN_030720	1		ENU1_090480	1
EDI_053170	2					EIN_369480	1		ENU1_170030	1
EDI_063520	2					EIN_064310	1		ENU1_101120	1
EDI_065760	2					EIN_080590	1		ENU1_003860	1
EDI_096220	2					EIN_170550	1		ENU1_004010	1
EDI_110600	2					EIN_173190	1		ENU1_004240	1
EDI_121940	2					EIN_283380	1		ENU1_004480	1
EDI_127110	2					EIN_291340	1		ENU1_008550	1
EDI_135200	2					EIN_327780	1		ENU1_008890	1
EDI_154710	2					EIN_327880	1		ENU1_012420	1
EDI_157950	2					EIN_371770	1		ENU1_012750	1
EDI_171760	2					EIN_379410	1		ENU1_012850	1
EDI_172490	2					EIN_403610	1		ENU1_015030	1
EDI_190560	2					EIN_409130	1		ENU1_015550	1
EDI_195710	2					EIN_409780	1		ENU1_016410	1
EDI_201300	2					EIN_475600	1		ENU1_016450	1
EDI_230230	2					EIN_051500	1		ENU1_018150	1
EDI_233960	2					EIN_058350	1		ENU1_018260	1
EDI_237790	2					EIN_175740	1		ENU1_018280	1
EDI_240900	2					EIN_275250	1		ENU1_018970	1
EDI_246270	2					EIN_018950	1		ENU1_019330	1
EDI_258920	2					EIN_031390	1		ENU1_020320	1
EDI_269510	2					EIN_177760	1		ENU1_022670	1
EDI_269700	2					EIN_185380	1		ENU1_024420	1
EDI_280180	2					EIN_198130	1		ENU1_024530	1
EDI_285660	2					EIN_409160	1		ENU1_024920	1
EDI_302360	2					EIN_096050	1		ENU1_025060	1
EDI_302930	2					EIN_254700	1		ENU1_026290	1
EDI_309660	2					EIN_061230	1		ENU1_028420	1
EDI_323220	2					EIN_080410	1		ENU1_029130	1
EDI_323960	2					EIN_176020	1		ENU1_031210	1
EDI_326190	2					EIN_183900	1		ENU1_032920	1
EDI_327030	2					EIN_403110	1		ENU1_033140	1
EDI_332460	2					EIN_409060	1		ENU1_037740	1
EDI_340860	2					EIN_525580	1		ENU1_038870	1
EDI_025740	2					EIN_080680	1		ENU1_039730	1
EDI_007430	2					EIN_117970	1		ENU1_040180	1
EDI_037120	2					EIN_172490	1		ENU1_040670	1
EDI_043290	2					EIN_176350	1		ENU1_041430	1
EDI_064230	2					EIN_228290	1		ENU1_053490	1
EDI_133350	2					EIN_249270	1		ENU1_054960	1
EDI_161600	2					EIN_268220	1		ENU1_055400	1
EDI_169920	2					EIN_379780	1		ENU1_055880	1
EDI_191950	2					EIN_380900	1		ENU1_056920	1
EDI_199230	2					EIN_179080	1		ENU1_059290	1
EDI_201870	2					EIN_185470	1		ENU1_071820	1
EDI_206770	2					EIN_097910	1		ENU1_071950	1
EDI_245230	2					EIN_151370	1		ENU1_073300	1
EDI_275800	2					EIN_155730	1		ENU1_073400	1
EDI_326140	2					EIN_410920	1		ENU1_077010	1
EDI_336610	2					EIN_425060	1		ENU1_078300	1
EDI_032990	1					EIN_473160	1		ENU1_080750	1
EDI_092370	1					EIN_058600	1		ENU1_081160	1
EDI_096960	1					EIN_369710	1		ENU1_083810	1
EDI_135420	1					EIN_002130	1		ENU1_085650	1
EDI_146090	1					EIN_005940	1		ENU1_088520	1
EDI_165680	1					EIN_016300	1		ENU1_088960	1
EDI_188590	1					EIN_019460	1		ENU1_090000	1
EDI_208210	1					EIN_020500	1		ENU1_091090	1
EDI_219210	1					EIN_020540	1		ENU1_095110	1
EDI_237770	1					EIN_026780	1		ENU1_096680	1
EDI_278130	1					EIN_047360	1		ENU1_097070	1
EDI_281140	1					EIN_051900	1		ENU1_097740	1
EDI_284960	1					EIN_054200	1		ENU1_107660	1
EDI_092490	1					EIN_054520	1		ENU1_107970	1
EDI_000680	1					EIN_057100	1		ENU1_109610	1
EDI_051880	1					EIN_060170	1		ENU1_109860	1
EDI_076220	1					EIN_065210	1		ENU1_112620	1
EDI_248350	1					EIN_065720	1		ENU1_115560	1
EDI_298310	1					EIN_078970	1		ENU1_116260	1
EDI_169939	1					EIN_079080	1		ENU1_117180	1
EDI_170509	1					EIN_079150	1		ENU1_117510	1
EDI_170303	1					EIN_079840	1		ENU1_118760	1
EDI_170304	1					EIN_081730	1		ENU1_122620	1
EDI_170305	1					EIN_083060	1		ENU1_124970	1
EDI_170306	1					EIN_084000	1		ENU1_124980	1
EDI_170314	1					EIN_085910	1		ENU1_125110	1
EDI_170178	1					EIN_085930	1		ENU1_127570	1
EDI_170856	1					EIN_093630	1		ENU1_128140	1
EDI_171338	1					EIN_094950	1		ENU1_129610	1
EDI_171771	1					EIN_097850	1		ENU1_132280	1
EDI_171772	1					EIN_097880	1		ENU1_134150	1
EDI_171941	1					EIN_117340	1		ENU1_135820	1
EDI_171033	1					EIN_124150	1		ENU1_136800	1
EDI_171915	1					EIN_129200	1		ENU1_138770	1
EDI_004490	1					EIN_131860	1		ENU1_141830	1
EDI_007470	1					EIN_145900	1		ENU1_144520	1
EDI_009660	1					EIN_155610	1		ENU1_145110	1
EDI_012580	1					EIN_171560	1		ENU1_147690	1
EDI_012660	1					EIN_174050	1		ENU1_156040	1
EDI_014130	1					EIN_186050	1		ENU1_156880	1
EDI_016580	1					EIN_207210	1		ENU1_157660	1
EDI_016650	1					EIN_215100	1		ENU1_162760	1
EDI_018020	1					EIN_215170	1		ENU1_164420	1
EDI_021960	1					EIN_222320	1		ENU1_164750	1
EDI_024080	1					EIN_224370	1		ENU1_166180	1
EDI_026490	1					EIN_224420	1		ENU1_166290	1
EDI_026840	1					EIN_224430	1		ENU1_169070	1
EDI_027670	1					EIN_226090	1		ENU1_176930	1
EDI_030490	1					EIN_226230	1		ENU1_180660	1
EDI_031900	1					EIN_226680	1		ENU1_181170	1
EDI_033780	1					EIN_227360	1		ENU1_182270	1
EDI_037820	1					EIN_227700	1		ENU1_187660	1
EDI_038460	1					EIN_239430	1		ENU1_187690	1
EDI_044950	1					EIN_251970	1		ENU1_189870	1
EDI_049440	1					EIN_253310	1		ENU1_190760	1
EDI_059370	1					EIN_267190	1		ENU1_191200	1
EDI_059940	1					EIN_268250	1		ENU1_194390	1
EDI_060430	1					EIN_268320	1		ENU1_200480	1
EDI_061500	1					EIN_281250	1		ENU1_201470	1
EDI_070600	1					EIN_283750	1		ENU1_204840	1
EDI_070720	1					EIN_306420	1		ENU1_211920	1
EDI_070740	1					EIN_315510	1		ENU1_213590	1
EDI_071580	1					EIN_316710	1		ENU1_214260	1
EDI_074360	1					EIN_328380	1		ENU1_214890	1
EDI_076180	1					EIN_345770	1		ENU1_001890	1
EDI_085850	1					EIN_359670	1		ENU1_058570	1
EDI_092810	1					EIN_369680	1		ENU1_042060	1
EDI_093670	1					EIN_370360	1		ENU1_086270	1
EDI_093720	1					EIN_372090	1		ENU1_001750	1
EDI_106720	1					EIN_372120	1		ENU1_011440	1
EDI_106780	1					EIN_372390	1		ENU1_080710	1
EDI_107320	1					EIN_377460	1		ENU1_089760	1
EDI_108560	1					EIN_378040	1		ENU1_154070	1
EDI_109490	1					EIN_378350	1		ENU1_036290	1
EDI_109650	1					EIN_378520	1		ENU1_040940	1
EDI_110610	1					EIN_380440	1		ENU1_042630	1
EDI_113170	1					EIN_381000	1		ENU1_045800	1
EDI_116960	1					EIN_381390	1		ENU1_052390	1
EDI_125480	1					EIN_381530	1		ENU1_139900	1
EDI_128700	1					EIN_386840	1		ENU1_154980	1
EDI_129200	1					EIN_390350	1		ENU1_164500	1
EDI_129450	1					EIN_390860	1		ENU1_164820	1
EDI_134010	1					EIN_399460	1		ENU1_167630	1
EDI_134610	1					EIN_410050	1		ENU1_173730	1
EDI_135180	1					EIN_418550	1		ENU1_189440	1
EDI_135530	1					EIN_425000	1		ENU1_189820	1
EDI_139050	1					EIN_429060	1		ENU1_041790	1
EDI_139520	1					EIN_429630	1		ENU1_060150	1
EDI_145950	1					EIN_429800	1		ENU1_098540	1
EDI_152290	1					EIN_485990	1		ENU1_141820	1
EDI_156110	1					EIN_492550	1		ENU1_157630	1
EDI_165930	1					EIN_495510	1		ENU1_017610	1
EDI_169580	1					EIN_497500	1		ENU1_043120	1
EDI_171020	1					EIN_274880	1		ENU1_109970	1
EDI_178050	1					EIN_404450	1		ENU1_163540	1
EDI_185060	1					EIN_487610	1		ENU1_183510	1
EDI_186600	1					EIN_031590	1		ENU1_006770	0
EDI_186630	1					EIN_284080	1		ENU1_009050	0
EDI_187060	1					EIN_052520	1		ENU1_033240	0
EDI_196620	1					EIN_249160	1		ENU1_034210	0
EDI_198820	1					EIN_064990	1		ENU1_080540	0
EDI_199130	1					EIN_410940	1		ENU1_088700	0
EDI_201330	1					EIN_016630	1		ENU1_120230	0
EDI_201750	1					EIN_019900	1		ENU1_131840	0
EDI_202200	1					EIN_020650	1		ENU1_132480	0
EDI_202210	1					EIN_025970	1		ENU1_154970	0
EDI_226730	1					EIN_034120	1		ENU1_165530	0
EDI_227600	1					EIN_044320	1		ENU1_169700	0
EDI_229600	1					EIN_046690	1		ENU1_197780	0
EDI_231840	1					EIN_051650	1		ENU1_212350	0
EDI_233890	1					EIN_053540	1
EDI_233940	1					EIN_054230	1
EDI_236760	1					EIN_064640	1
EDI_237510	1					EIN_064810	1
EDI_237950	1					EIN_080890	1
EDI_245730	1					EIN_083770	1
EDI_246460	1					EIN_086720	1
EDI_259460	1					EIN_086900	1
EDI_263660	1					EIN_087010	1
EDI_265860	1					EIN_092160	1
EDI_272020	1					EIN_095990	1
EDI_281020	1					EIN_114230	1
EDI_282700	1					EIN_117310	1
EDI_285530	1					EIN_118160	1
EDI_289460	1					EIN_145800	1
EDI_291390	1					EIN_145870	1
EDI_292240	1					EIN_146170	1
EDI_294750	1					EIN_153250	1
EDI_295250	1					EIN_154880	1
EDI_300740	1					EIN_162440	1
EDI_308630	1					EIN_169580	1
EDI_310540	1					EIN_171860	1
EDI_315850	1					EIN_172330	1
EDI_318630	1					EIN_172520	1
EDI_325510	1					EIN_175580	1
EDI_325560	1					EIN_175720	1
EDI_330430	1					EIN_177950	1
EDI_331000	1					EIN_184200	1
EDI_334700	1					EIN_187940	1
EDI_338210	1					EIN_224650	1
EDI_338230	1					EIN_227320	1
EDI_338390	1					EIN_227730	1
EDI_343710	1					EIN_232880	1
EDI_343730	1					EIN_248230	1
EDI_035200	1					EIN_249840	1
EDI_074160	1					EIN_250370	1
EDI_091840	1					EIN_250900	1
EDI_093430	1					EIN_253350	1
EDI_093760	1					EIN_267210	1
EDI_112570	1					EIN_268390	1
EDI_129860	1					EIN_273660	1
EDI_135450	1					EIN_274720	1
EDI_138110	1					EIN_281620	1
EDI_145840	1					EIN_281660	1
EDI_165730	1					EIN_283590	1
EDI_181320	1					EIN_284140	1
EDI_188570	1					EIN_309340	1
EDI_195570	1					EIN_312890	1
EDI_198960	1					EIN_313280	1
EDI_199290	1					EIN_345880	1
EDI_216990	1					EIN_359900	1
EDI_228910	1					EIN_369310	1
EDI_245330	1					EIN_374120	1
EDI_278440	1					EIN_374260	1
EDI_279680	1					EIN_375620	1
EDI_295260	1					EIN_379730	1
EDI_320700	1					EIN_381360	1
EDI_323950	1					EIN_381380	1
EDI_329980	1					EIN_386240	1
EDI_252920	1					EIN_388060	1
EDI_023890	1					EIN_389930	1
EDI_025510	1					EIN_398100	1
EDI_026550	1					EIN_403090	1
EDI_058230	1					EIN_405280	1
EDI_062850	1					EIN_409700	1
EDI_129560	1					EIN_418470	1
EDI_150900	1					EIN_418600	1
EDI_165190	1					EIN_425430	1
EDI_217980	1					EIN_429530	1
EDI_242810	1					EIN_430460	1
EDI_273020	1					EIN_430500	1
EDI_335240	1					EIN_445100	1
EDI_004500	1					EIN_468220	1
EDI_004530	1					EIN_468660	1
EDI_025800	1					EIN_469550	1
EDI_032570	1					EIN_469660	1
EDI_035120	1					EIN_469870	1
EDI_036790	1					EIN_474280	1
EDI_044900	1					EIN_474470	1
EDI_045100	1					EIN_475920	1
EDI_052200	1					EIN_485560	1
EDI_055940	1					EIN_487720	1
EDI_056010	1					EIN_487950	1
EDI_056800	1					EIN_491000	1
EDI_058260	1					EIN_493120	1
EDI_060790	1					EIN_497000	1
EDI_060940	1					EIN_498400	1
EDI_063860	1					EIN_498880	1
EDI_063900	1					EIN_064720	1
EDI_070090	1					EIN_079420	1
EDI_071540	1					EIN_238850	1
EDI_077320	1					EIN_389850	1
EDI_082410	1					EIN_096250	1
EDI_091050	1					EIN_425090	1
EDI_092540	1					EIN_399710	1
EDI_092890	1					EIN_406320	1
EDI_096010	1					EIN_052080	1
EDI_096250	1					EIN_053360	1
EDI_096400	1					EIN_248780	1
EDI_099270	1					EIN_284170	1
EDI_100440	1					EIN_371960	1
EDI_105690	1					EIN_485140	1
EDI_108880	1					EIN_024050	1
EDI_111430	1					EIN_058530	1
EDI_112730	1					EIN_080570	1
EDI_113080	1					EIN_097040	1
EDI_113230	1					EIN_153300	1
EDI_113290	1					EIN_165420	1
EDI_127060	1					EIN_174010	1
EDI_135380	1					EIN_179160	1
EDI_136720	1					EIN_186610	1
EDI_143670	1					EIN_222040	1
EDI_149100	1					EIN_223700	1
EDI_150860	1					EIN_226290	1
EDI_155460	1					EIN_250140	1
EDI_156120	1					EIN_251780	1
EDI_161960	1					EIN_268560	1
EDI_165700	1					EIN_269110	1
EDI_167710	1					EIN_273430	1
EDI_171730	1					EIN_309560	1
EDI_172520	1					EIN_340640	1
EDI_187130	1					EIN_345870	1
EDI_190850	1					EIN_379360	1
EDI_196270	1					EIN_399480	1
EDI_201790	1					EIN_430660	1
EDI_205440	1					EIN_467890	1
EDI_206870	1					EIN_484800	1
EDI_210350	1					EIN_496850	1
EDI_213620	1					EIN_498130	1
EDI_214530	1					EIN_044380	0
EDI_226120	1					EIN_114930	0
EDI_229960	1					EIN_172680	0
EDI_233970	1					EIN_247620	0
EDI_234990	1					EIN_319820	0
EDI_240040	1					EIN_359680	0
EDI_241620	1					EIN_371660	0
EDI_244410	1					EIN_374310	0
EDI_254030	1					EIN_379400	0
EDI_255800	1
EDI_259610	1
EDI_260590	1
EDI_260650	1
EDI_271690	1
EDI_275790	1
EDI_279580	1
EDI_284260	1
EDI_302380	1
EDI_306160	1
EDI_308810	1
EDI_313250	1
EDI_318670	1
EDI_320690	1
EDI_320920	1
EDI_322460	1
EDI_326260	1
EDI_333940	1
EDI_335030	1
EDI_335140	1
EDI_337350	1
EDI_337480	1
EDI_338690	1
EDI_339930	1
EDI_340680	1
EDI_340740	1
EDI_341920	1
EDI_343720	1
EDI_343790	1
EDI_344630	1
EDI_234570	1
EDI_251480	1
EDI_263630	1
EDI_271040	1
EDI_317110	1
EDI_326660	1
EDI_339370	1
EDI_026730	1
EDI_072480	1
EDI_237740	1
EDI_272030	1
EDI_332580	1
EDI_028230	1
EDI_093370	1
EDI_217910	1
EDI_235000	1
EDI_340890	1
EDI_031930	0
EDI_035180	0
EDI_096270	0
EDI_167780	0
EDI_170054	0
EDI_170070	0
EDI_170364	0
EDI_170478	0
EDI_170657	0
EDI_170717	0
EDI_170815	0
EDI_171947	0
EDI_180060	0
EDI_183810	0
EDI_252580	0
EDI_315950	0

## Sheet: Kout
Supplementary Table 4. Main topological measures
We present the results for each of the topological measurements on each sheet.
Kout: Output degree
E. dispar			E. histolytica			E. invadens			E. nuttalli
Gene	Kout		Gene	Kout		Gene	Kout		Gene	Kout
EDI_297980	284		EHI_044890	121		EIN_249270	257		ENU1_120230	195
EDI_180060	282		EHI_020290	37		EIN_371660	251		ENU1_027490	125
EDI_246520	164		EHI_048150	28		EIN_486510	142		ENU1_036670	58
EDI_252920	70		EHI_168220	22		EIN_172680	46		ENU1_165530	41
EDI_096270	48		EHI_110010	20		EIN_044380	33		ENU1_169700	34
EDI_035180	34		EHI_142140	7		EIN_059070	23		ENU1_088700	30
EDI_350740	28		EHI_073570	6		EIN_114930	14		ENU1_193100	23
EDI_315950	11		EHI_119320	5		EIN_207540	13		ENU1_009050	11
EDI_170054	9		EHI_054140	4		EIN_359680	12		ENU1_182240	8
EDI_092490	7		EHI_137000	3		EIN_474470	11		ENU1_033240	5
EDI_336350	7		EHI_148350	3		EIN_274880	7		ENU1_090480	5
EDI_170657	6		EHI_017670	2		EIN_389850	7		ENU1_131840	4
EDI_183810	5		EHI_193510	2		EIN_275250	6		ENU1_197780	3
EDI_170070	4		EHI_093770	2		EIN_096050	6		ENU1_006770	2
EDI_170158	2		EHI_126270	2		EIN_058350	3		ENU1_070630	2
EDI_170159	2		EHI_142060	2		EIN_310240	3		ENU1_080540	2
EDI_170178	2		EHI_009610	1		EIN_030720	2		ENU1_101120	2
EDI_170364	2		EHI_112050	1		EIN_425060	2		ENU1_132480	2
EDI_170815	2		EHI_054240	1		EIN_247620	2		ENU1_050700	1
EDI_338230	2		EHI_098070	1		EIN_284080	2		ENU1_007920	1
EDI_031930	1		EHI_140140	1		EIN_374310	2		ENU1_083580	1
EDI_167780	1		EHI_178810	1		EIN_379400	2		ENU1_014610	1
EDI_169939	1		EHI_001090	0		EIN_399710	2		ENU1_020440	1
EDI_170478	1		EHI_099820	0		EIN_051500	1		ENU1_034210	1
EDI_171036	1		EHI_002130	0		EIN_227290	1		ENU1_154970	1
EDI_170717	1		EHI_004750	0		EIN_179080	1		ENU1_212350	1
EDI_171947	1		EHI_005870	0		EIN_185470	1		ENU1_044440	0
EDI_252580	1		EHI_006900	0		EIN_319820	1		ENU1_013610	0
EDI_324350	0		EHI_009240	0		EIN_074260	0		ENU1_039840	0
EDI_015750	0		EHI_010070	0		EIN_369480	0		ENU1_047530	0
EDI_032990	0		EHI_013300	0		EIN_064310	0		ENU1_048960	0
EDI_043490	0		EHI_022980	0		EIN_064650	0		ENU1_109750	0
EDI_052220	0		EHI_054260	0		EIN_080590	0		ENU1_131050	0
EDI_053710	0		EHI_070720	0		EIN_081190	0		ENU1_163770	0
EDI_061560	0		EHI_075660	0		EIN_084160	0		ENU1_198580	0
EDI_092370	0		EHI_079180	0		EIN_095830	0		ENU1_205500	0
EDI_096960	0		EHI_091060	0		EIN_113610	0		ENU1_211890	0
EDI_107330	0		EHI_098570	0		EIN_151130	0		ENU1_214880	0
EDI_110210	0		EHI_103300	0		EIN_170550	0		ENU1_213980	0
EDI_135230	0		EHI_110570	0		EIN_173190	0		ENU1_001580	0
EDI_135420	0		EHI_117940	0		EIN_223320	0		ENU1_002540	0
EDI_146090	0		EHI_118150	0		EIN_269060	0		ENU1_008420	0
EDI_155450	0		EHI_119340	0		EIN_277250	0		ENU1_013230	0
EDI_165680	0		EHI_122780	0		EIN_281920	0		ENU1_014490	0
EDI_185830	0		EHI_124870	0		EIN_283380	0		ENU1_014740	0
EDI_188590	0		EHI_124880	0		EIN_291340	0		ENU1_017250	0
EDI_198980	0		EHI_126220	0		EIN_316570	0		ENU1_018000	0
EDI_203270	0		EHI_131080	0		EIN_327780	0		ENU1_022100	0
EDI_208210	0		EHI_131470	0		EIN_327880	0		ENU1_025380	0
EDI_219210	0		EHI_136380	0		EIN_341910	0		ENU1_029250	0
EDI_228770	0		EHI_144610	0		EIN_359880	0		ENU1_029730	0
EDI_237770	0		EHI_152110	0		EIN_371770	0		ENU1_030250	0
EDI_247830	0		EHI_155420	0		EIN_371930	0		ENU1_030320	0
EDI_249350	0		EHI_162210	0		EIN_378190	0		ENU1_033120	0
EDI_251390	0		EHI_164850	0		EIN_379410	0		ENU1_033960	0
EDI_271660	0		EHI_179390	0		EIN_403610	0		ENU1_034580	0
EDI_278130	0		EHI_182850	0		EIN_409130	0		ENU1_037020	0
EDI_281140	0		EHI_188180	0		EIN_409780	0		ENU1_040710	0
EDI_284960	0		EHI_198950	0		EIN_411040	0		ENU1_042050	0
EDI_298540	0		EHI_199620	0		EIN_461600	0		ENU1_042410	0
EDI_315500	0		EHI_200770	0		EIN_475600	0		ENU1_045580	0
EDI_317200	0		EHI_000300	0		EIN_491160	0		ENU1_045590	0
EDI_332330	0		EHI_000610	0		EIN_502060	0		ENU1_046260	0
EDI_000680	0		EHI_003010	0		EIN_175740	0		ENU1_047280	0
EDI_044200	0		EHI_004400	0		EIN_227420	0		ENU1_048230	0
EDI_070870	0		EHI_006170	0		EIN_018950	0		ENU1_050980	0
EDI_242330	0		EHI_007920	0		EIN_031390	0		ENU1_053840	0
EDI_345280	0		EHI_007940	0		EIN_052270	0		ENU1_054060	0
EDI_007440	0		EHI_008030	0		EIN_054620	0		ENU1_057420	0
EDI_011730	0		EHI_008240	0		EIN_092130	0		ENU1_065050	0
EDI_012690	0		EHI_010030	0		EIN_126130	0		ENU1_065400	0
EDI_014180	0		EHI_023300	0		EIN_128700	0		ENU1_066080	0
EDI_027640	0		EHI_031220	0		EIN_177760	0		ENU1_067370	0
EDI_034680	0		EHI_036530	0		EIN_185380	0		ENU1_067490	0
EDI_038430	0		EHI_038570	0		EIN_198130	0		ENU1_068690	0
EDI_049570	0		EHI_040700	0		EIN_409160	0		ENU1_071720	0
EDI_051880	0		EHI_045260	0		EIN_496870	0		ENU1_071960	0
EDI_053040	0		EHI_046690	0		EIN_044490	0		ENU1_072750	0
EDI_074350	0		EHI_049920	0		EIN_224310	0		ENU1_073980	0
EDI_076220	0		EHI_050830	0		EIN_254700	0		ENU1_074000	0
EDI_096120	0		EHI_050990	0		EIN_371610	0		ENU1_074180	0
EDI_099550	0		EHI_056460	0		EIN_061230	0		ENU1_074940	0
EDI_110190	0		EHI_062840	0		EIN_080410	0		ENU1_075620	0
EDI_110690	0		EHI_068250	0		EIN_129190	0		ENU1_076170	0
EDI_123580	0		EHI_068580	0		EIN_150900	0		ENU1_076180	0
EDI_128980	0		EHI_074020	0		EIN_169340	0		ENU1_076330	0
EDI_132060	0		EHI_076840	0		EIN_176020	0		ENU1_081680	0
EDI_158700	0		EHI_078230	0		EIN_183900	0		ENU1_081900	0
EDI_168360	0		EHI_078710	0		EIN_186540	0		ENU1_083350	0
EDI_172360	0		EHI_092280	0		EIN_403110	0		ENU1_086540	0
EDI_190710	0		EHI_092730	0		EIN_409060	0		ENU1_088680	0
EDI_214470	0		EHI_093570	0		EIN_469390	0		ENU1_089980	0
EDI_221110	0		EHI_097620	0		EIN_525580	0		ENU1_091700	0
EDI_228210	0		EHI_098550	0		EIN_018650	0		ENU1_092190	0
EDI_233930	0		EHI_098810	0		EIN_022210	0		ENU1_095070	0
EDI_248350	0		EHI_100270	0		EIN_030900	0		ENU1_095820	0
EDI_251540	0		EHI_100490	0		EIN_057090	0		ENU1_099400	0
EDI_268390	0		EHI_104360	0		EIN_080680	0		ENU1_102950	0
EDI_272930	0		EHI_106680	0		EIN_083090	0		ENU1_104850	0
EDI_276270	0		EHI_108640	0		EIN_092100	0		ENU1_107650	0
EDI_277980	0		EHI_110150	0		EIN_097670	0		ENU1_107870	0
EDI_281410	0		EHI_111740	0		EIN_117940	0		ENU1_111690	0
EDI_282670	0		EHI_115380	0		EIN_117970	0		ENU1_112890	0
EDI_286990	0		EHI_118640	0		EIN_129370	0		ENU1_117850	0
EDI_289740	0		EHI_118670	0		EIN_133860	0		ENU1_122080	0
EDI_298310	0		EHI_118700	0		EIN_152840	0		ENU1_123080	0
EDI_306130	0		EHI_118880	0		EIN_172490	0		ENU1_127110	0
EDI_331010	0		EHI_118910	0		EIN_174470	0		ENU1_127140	0
EDI_335200	0		EHI_120890	0		EIN_176350	0		ENU1_128720	0
EDI_348910	0		EHI_121470	0		EIN_222960	0		ENU1_130590	0
EDI_170509	0		EHI_122850	0		EIN_226140	0		ENU1_133360	0
EDI_170303	0		EHI_123240	0		EIN_228290	0		ENU1_134560	0
EDI_170304	0		EHI_124480	0		EIN_268220	0		ENU1_136040	0
EDI_170305	0		EHI_125800	0		EIN_282280	0		ENU1_136060	0
EDI_170306	0		EHI_126920	0		EIN_335560	0		ENU1_136850	0
EDI_170314	0		EHI_127020	0		EIN_344910	0		ENU1_138310	0
EDI_171062	0		EHI_129820	0		EIN_345740	0		ENU1_140240	0
EDI_171823	0		EHI_132880	0		EIN_359780	0		ENU1_141230	0
EDI_171824	0		EHI_136150	0		EIN_369760	0		ENU1_142200	0
EDI_171825	0		EHI_136170	0		EIN_370990	0		ENU1_142800	0
EDI_170856	0		EHI_138790	0		EIN_371020	0		ENU1_145260	0
EDI_171338	0		EHI_141860	0		EIN_371130	0		ENU1_146090	0
EDI_171771	0		EHI_141890	0		EIN_378020	0		ENU1_146740	0
EDI_171772	0		EHI_147470	0		EIN_379780	0		ENU1_146790	0
EDI_171941	0		EHI_147570	0		EIN_380900	0		ENU1_146800	0
EDI_171033	0		EHI_148270	0		EIN_405740	0		ENU1_147710	0
EDI_171915	0		EHI_150390	0		EIN_469630	0		ENU1_148170	0
EDI_004490	0		EHI_151300	0		EIN_485730	0		ENU1_149330	0
EDI_004700	0		EHI_151310	0		EIN_492960	0		ENU1_150500	0
EDI_007470	0		EHI_152330	0		EIN_497860	0		ENU1_153470	0
EDI_008400	0		EHI_152700	0		EIN_508930	0		ENU1_157590	0
EDI_008980	0		EHI_153110	0		EIN_097910	0		ENU1_157620	0
EDI_009660	0		EHI_153260	0		EIN_135010	0		ENU1_163470	0
EDI_010970	0		EHI_155220	0		EIN_151370	0		ENU1_165670	0
EDI_012580	0		EHI_155570	0		EIN_155730	0		ENU1_169480	0
EDI_012660	0		EHI_155780	0		EIN_345850	0		ENU1_170050	0
EDI_014130	0		EHI_156200	0		EIN_410920	0		ENU1_173680	0
EDI_016560	0		EHI_156700	0		EIN_473160	0		ENU1_176320	0
EDI_016580	0		EHI_158110	0		EIN_058600	0		ENU1_181000	0
EDI_016650	0		EHI_167720	0		EIN_369710	0		ENU1_183990	0
EDI_018020	0		EHI_169820	0		EIN_002130	0		ENU1_184490	0
EDI_021960	0		EHI_169910	0		EIN_005800	0		ENU1_184600	0
EDI_023910	0		EHI_170060	0		EIN_005940	0		ENU1_186520	0
EDI_024080	0		EHI_175050	0		EIN_016070	0		ENU1_188590	0
EDI_025140	0		EHI_175440	0		EIN_016300	0		ENU1_189760	0
EDI_025670	0		EHI_178740	0		EIN_016410	0		ENU1_189830	0
EDI_026090	0		EHI_179200	0		EIN_016620	0		ENU1_192430	0
EDI_026490	0		EHI_185290	0		EIN_018240	0		ENU1_193210	0
EDI_026690	0		EHI_187260	0		EIN_018370	0		ENU1_194160	0
EDI_026840	0		EHI_192100	0		EIN_018620	0		ENU1_195290	0
EDI_027670	0		EHI_192810	0		EIN_019460	0		ENU1_197120	0
EDI_030490	0		EHI_197020	0		EIN_020080	0		ENU1_198740	0
EDI_031150	0		EHI_198010	0		EIN_020500	0		ENU1_199940	0
EDI_031900	0		EHI_198750	0		EIN_020540	0		ENU1_200140	0
EDI_033780	0		EHI_199160	0		EIN_026410	0		ENU1_200590	0
EDI_035230	0		EHI_007960	0		EIN_026780	0		ENU1_201320	0
EDI_036630	0		EHI_013870	0		EIN_026930	0		ENU1_208320	0
EDI_037820	0		EHI_035080	0		EIN_031460	0		ENU1_211510	0
EDI_038460	0		EHI_040320	0		EIN_046660	0		ENU1_212420	0
EDI_044820	0		EHI_052160	0		EIN_046990	0		ENU1_213200	0
EDI_044950	0		EHI_060400	0		EIN_047360	0		ENU1_213760	0
EDI_046660	0		EHI_062730	0		EIN_048190	0		ENU1_214300	0
EDI_049440	0		EHI_073170	0		EIN_051900	0		ENU1_062050	0
EDI_049880	0		EHI_088040	0		EIN_052570	0		ENU1_010440	0
EDI_051380	0		EHI_103600	0		EIN_053190	0		ENU1_012320	0
EDI_059370	0		EHI_105870	0		EIN_054200	0		ENU1_017380	0
EDI_059940	0		EHI_118030	0		EIN_054520	0		ENU1_017680	0
EDI_059960	0		EHI_118720	0		EIN_054570	0		ENU1_022710	0
EDI_060370	0		EHI_124460	0		EIN_055880	0		ENU1_027750	0
EDI_060430	0		EHI_125910	0		EIN_056880	0		ENU1_037140	0
EDI_061500	0		EHI_134610	0		EIN_056890	0		ENU1_038660	0
EDI_061590	0		EHI_142000	0		EIN_057100	0		ENU1_040070	0
EDI_067450	0		EHI_145050	0		EIN_058760	0		ENU1_046630	0
EDI_070600	0		EHI_150370	0		EIN_059510	0		ENU1_047170	0
EDI_070710	0		EHI_169630	0		EIN_059680	0		ENU1_056690	0
EDI_070720	0		EHI_175090	0		EIN_060160	0		ENU1_068590	0
EDI_070740	0		EHI_178940	0		EIN_060170	0		ENU1_077960	0
EDI_070950	0		EHI_180000	0		EIN_063200	0		ENU1_082740	0
EDI_071580	0		EHI_024230	0		EIN_065210	0		ENU1_085090	0
EDI_074290	0		EHI_160930	0		EIN_065700	0		ENU1_111330	0
EDI_074360	0		EHI_186350	0		EIN_065720	0		ENU1_112870	0
EDI_075870	0		EHI_199590	0		EIN_065950	0		ENU1_137670	0
EDI_076180	0		EHI_129950	0		EIN_078970	0		ENU1_164760	0
EDI_076330	0		EHI_096560	0		EIN_079080	0		ENU1_168180	0
EDI_077080	0		EHI_131120	0		EIN_079150	0		ENU1_170240	0
EDI_077790	0		EHI_196890	0		EIN_079840	0		ENU1_172580	0
EDI_077830	0		EHI_140330	0		EIN_080240	0		ENU1_180510	0
EDI_078660	0		EHI_068330	0		EIN_080720	0		ENU1_181160	0
EDI_082610	0		EHI_086080	0		EIN_081660	0		ENU1_182840	0
EDI_083730	0		EHI_103530	0		EIN_081730	0		ENU1_190060	0
EDI_083870	0		EHI_106350	0		EIN_082330	0		ENU1_192470	0
EDI_085850	0		EHI_111050	0		EIN_082580	0		ENU1_193510	0
EDI_091710	0		EHI_119910	0		EIN_083060	0		ENU1_199100	0
EDI_091830	0		EHI_136490	0		EIN_084000	0		ENU1_199110	0
EDI_092380	0		EHI_178770	0		EIN_085910	0		ENU1_212930	0
EDI_092810	0		EHI_192480	0		EIN_085930	0		ENU1_201180	0
EDI_092840	0		EHI_198560	0		EIN_086610	0		ENU1_023270	0
EDI_092980	0		EHI_010620	0		EIN_086780	0		ENU1_041210	0
EDI_093670	0		EHI_172750	0		EIN_087220	0		ENU1_082730	0
EDI_093720	0		EHI_194860	0		EIN_093630	0		ENU1_006660	0
EDI_100200	0		EHI_064700	0		EIN_094950	0		ENU1_014720	0
EDI_100360	0		EHI_047750	0		EIN_095510	0		ENU1_024680	0
EDI_100630	0		EHI_072020	0		EIN_096110	0		ENU1_035420	0
EDI_102160	0		EHI_187000	0		EIN_096280	0		ENU1_046800	0
EDI_103200	0		EHI_199050	0		EIN_097190	0		ENU1_047990	0
EDI_106720	0		EHI_004470	0		EIN_097530	0		ENU1_061830	0
EDI_106780	0		EHI_026360	0		EIN_097850	0		ENU1_062250	0
EDI_107320	0		EHI_029100	0		EIN_097880	0		ENU1_064740	0
EDI_108560	0		EHI_049330	0		EIN_098570	0		ENU1_085660	0
EDI_109490	0		EHI_049430	0		EIN_117340	0		ENU1_092150	0
EDI_109650	0		EHI_074110	0		EIN_118030	0		ENU1_095520	0
EDI_110610	0		EHI_083250	0		EIN_118190	0		ENU1_114880	0
EDI_112430	0		EHI_084670	0		EIN_124150	0		ENU1_135690	0
EDI_112580	0		EHI_098800	0		EIN_129200	0		ENU1_145280	0
EDI_113170	0		EHI_146200	0		EIN_131860	0		ENU1_162510	0
EDI_115400	0		EHI_152350	0		EIN_134190	0		ENU1_171350	0
EDI_116480	0		EHI_159160	0		EIN_134950	0		ENU1_171950	0
EDI_116960	0		EHI_199610	0		EIN_134970	0		ENU1_190640	0
EDI_117080	0		EHI_200840	0		EIN_145900	0		ENU1_196520	0
EDI_125310	0		EHI_049170	0		EIN_151770	0		ENU1_212390	0
EDI_125480	0		EHI_098300	0		EIN_151900	0		ENU1_170030	0
EDI_128700	0					EIN_154450	0		ENU1_184860	0
EDI_129200	0					EIN_154470	0		ENU1_003860	0
EDI_129290	0					EIN_155140	0		ENU1_004010	0
EDI_129450	0					EIN_155610	0		ENU1_004240	0
EDI_130130	0					EIN_155630	0		ENU1_004480	0
EDI_130820	0					EIN_162220	0		ENU1_008550	0
EDI_130860	0					EIN_164960	0		ENU1_008890	0
EDI_134010	0					EIN_165130	0		ENU1_012420	0
EDI_134610	0					EIN_165150	0		ENU1_012750	0
EDI_134810	0					EIN_170540	0		ENU1_012850	0
EDI_135180	0					EIN_171560	0		ENU1_015030	0
EDI_135530	0					EIN_172800	0		ENU1_015550	0
EDI_139050	0					EIN_173560	0		ENU1_016410	0
EDI_139500	0					EIN_173610	0		ENU1_016450	0
EDI_139520	0					EIN_174050	0		ENU1_017260	0
EDI_141460	0					EIN_174070	0		ENU1_018150	0
EDI_143690	0					EIN_175650	0		ENU1_018260	0
EDI_144630	0					EIN_178380	0		ENU1_018280	0
EDI_145950	0					EIN_179900	0		ENU1_018970	0
EDI_146140	0					EIN_181630	0		ENU1_019330	0
EDI_147050	0					EIN_183240	0		ENU1_020320	0
EDI_150840	0					EIN_185790	0		ENU1_022670	0
EDI_151280	0					EIN_186050	0		ENU1_024420	0
EDI_152290	0					EIN_186600	0		ENU1_024530	0
EDI_153790	0					EIN_186960	0		ENU1_024920	0
EDI_154520	0					EIN_187350	0		ENU1_025060	0
EDI_156110	0					EIN_187810	0		ENU1_026290	0
EDI_156830	0					EIN_197390	0		ENU1_028420	0
EDI_165930	0					EIN_207210	0		ENU1_029130	0
EDI_166170	0					EIN_215100	0		ENU1_031210	0
EDI_166190	0					EIN_215170	0		ENU1_032920	0
EDI_167510	0					EIN_222320	0		ENU1_033140	0
EDI_167560	0					EIN_222710	0		ENU1_037740	0
EDI_168450	0					EIN_223260	0		ENU1_038870	0
EDI_169580	0					EIN_223280	0		ENU1_039730	0
EDI_169900	0					EIN_223300	0		ENU1_040180	0
EDI_171020	0					EIN_223650	0		ENU1_040670	0
EDI_171550	0					EIN_224370	0		ENU1_041430	0
EDI_172620	0					EIN_224420	0		ENU1_052650	0
EDI_174530	0					EIN_224430	0		ENU1_053490	0
EDI_174890	0					EIN_226090	0		ENU1_054960	0
EDI_174930	0					EIN_226160	0		ENU1_055400	0
EDI_178040	0					EIN_226230	0		ENU1_055880	0
EDI_178050	0					EIN_226680	0		ENU1_056920	0
EDI_180790	0					EIN_226780	0		ENU1_057860	0
EDI_185060	0					EIN_226830	0		ENU1_059290	0
EDI_186600	0					EIN_227090	0		ENU1_062630	0
EDI_186630	0					EIN_227260	0		ENU1_064940	0
EDI_187060	0					EIN_227360	0		ENU1_068120	0
EDI_187160	0					EIN_227700	0		ENU1_071250	0
EDI_187830	0					EIN_229380	0		ENU1_071820	0
EDI_190470	0					EIN_229670	0		ENU1_071950	0
EDI_190840	0					EIN_230180	0		ENU1_073300	0
EDI_196620	0					EIN_230790	0		ENU1_073400	0
EDI_198090	0					EIN_239430	0		ENU1_077010	0
EDI_198780	0					EIN_246900	0		ENU1_078300	0
EDI_198820	0					EIN_249110	0		ENU1_080750	0
EDI_199130	0					EIN_251970	0		ENU1_081160	0
EDI_201320	0					EIN_252450	0		ENU1_083810	0
EDI_201330	0					EIN_253310	0		ENU1_085650	0
EDI_201750	0					EIN_267190	0		ENU1_088520	0
EDI_202200	0					EIN_267650	0		ENU1_088960	0
EDI_202210	0					EIN_268250	0		ENU1_090000	0
EDI_202690	0					EIN_268320	0		ENU1_091090	0
EDI_202910	0					EIN_268590	0		ENU1_095110	0
EDI_203310	0					EIN_269080	0		ENU1_096680	0
EDI_204130	0					EIN_281250	0		ENU1_097070	0
EDI_209090	0					EIN_283750	0		ENU1_097740	0
EDI_209310	0					EIN_284180	0		ENU1_099870	0
EDI_214490	0					EIN_296940	0		ENU1_107660	0
EDI_216870	0					EIN_306420	0		ENU1_107970	0
EDI_217840	0					EIN_311780	0		ENU1_109610	0
EDI_226730	0					EIN_313290	0		ENU1_109860	0
EDI_227600	0					EIN_315510	0		ENU1_112620	0
EDI_229600	0					EIN_315890	0		ENU1_115560	0
EDI_230580	0					EIN_316710	0		ENU1_116260	0
EDI_231840	0					EIN_318760	0		ENU1_117180	0
EDI_233890	0					EIN_328050	0		ENU1_117510	0
EDI_233940	0					EIN_328380	0		ENU1_118760	0
EDI_236760	0					EIN_340590	0		ENU1_122620	0
EDI_237510	0					EIN_345770	0		ENU1_124970	0
EDI_237950	0					EIN_346700	0		ENU1_124980	0
EDI_238970	0					EIN_359670	0		ENU1_125110	0
EDI_239000	0					EIN_359790	0		ENU1_127570	0
EDI_241750	0					EIN_359830	0		ENU1_128140	0
EDI_244880	0					EIN_369680	0		ENU1_129610	0
EDI_245730	0					EIN_370360	0		ENU1_132280	0
EDI_245890	0					EIN_371440	0		ENU1_134150	0
EDI_246460	0					EIN_371950	0		ENU1_135820	0
EDI_247890	0					EIN_372090	0		ENU1_136800	0
EDI_249300	0					EIN_372120	0		ENU1_138770	0
EDI_252250	0					EIN_372390	0		ENU1_140660	0
EDI_253270	0					EIN_373300	0		ENU1_141830	0
EDI_256950	0					EIN_377460	0		ENU1_144520	0
EDI_259460	0					EIN_378040	0		ENU1_145110	0
EDI_259500	0					EIN_378350	0		ENU1_147690	0
EDI_263660	0					EIN_378520	0		ENU1_153590	0
EDI_265530	0					EIN_379550	0		ENU1_156040	0
EDI_265860	0					EIN_380430	0		ENU1_156730	0
EDI_269940	0					EIN_380440	0		ENU1_156880	0
EDI_270530	0					EIN_381000	0		ENU1_157660	0
EDI_271960	0					EIN_381270	0		ENU1_161380	0
EDI_272010	0					EIN_381390	0		ENU1_162760	0
EDI_272020	0					EIN_381530	0		ENU1_164420	0
EDI_273000	0					EIN_386840	0		ENU1_164460	0
EDI_276990	0					EIN_387840	0		ENU1_164750	0
EDI_281020	0					EIN_390350	0		ENU1_166180	0
EDI_281560	0					EIN_390860	0		ENU1_166290	0
EDI_282700	0					EIN_391370	0		ENU1_169070	0
EDI_285530	0					EIN_399460	0		ENU1_176930	0
EDI_289460	0					EIN_399490	0		ENU1_180660	0
EDI_289560	0					EIN_403120	0		ENU1_181170	0
EDI_291390	0					EIN_403690	0		ENU1_182270	0
EDI_292240	0					EIN_406290	0		ENU1_187660	0
EDI_292370	0					EIN_407700	0		ENU1_187690	0
EDI_293010	0					EIN_410050	0		ENU1_189870	0
EDI_293780	0					EIN_411000	0		ENU1_190760	0
EDI_294750	0					EIN_418080	0		ENU1_191200	0
EDI_295250	0					EIN_418550	0		ENU1_194390	0
EDI_295340	0					EIN_424900	0		ENU1_196170	0
EDI_300740	0					EIN_425000	0		ENU1_200480	0
EDI_303700	0					EIN_425150	0		ENU1_201470	0
EDI_305420	0					EIN_425340	0		ENU1_204840	0
EDI_306280	0					EIN_429060	0		ENU1_211920	0
EDI_308630	0					EIN_429630	0		ENU1_213590	0
EDI_310540	0					EIN_429800	0		ENU1_214010	0
EDI_311840	0					EIN_430400	0		ENU1_214260	0
EDI_311980	0					EIN_430850	0		ENU1_214890	0
EDI_315850	0					EIN_430860	0		ENU1_001890	0
EDI_318630	0					EIN_468300	0		ENU1_058570	0
EDI_324330	0					EIN_485620	0		ENU1_042060	0
EDI_325280	0					EIN_485990	0		ENU1_086270	0
EDI_325510	0					EIN_487660	0		ENU1_001750	0
EDI_325560	0					EIN_492550	0		ENU1_011440	0
EDI_326150	0					EIN_495510	0		ENU1_080710	0
EDI_330430	0					EIN_497500	0		ENU1_089760	0
EDI_331000	0					EIN_497880	0		ENU1_154070	0
EDI_334000	0					EIN_498120	0		ENU1_154950	0
EDI_334700	0					EIN_503110	0		ENU1_036290	0
EDI_335000	0					EIN_525320	0		ENU1_040940	0
EDI_335160	0					EIN_052260	0		ENU1_042630	0
EDI_336300	0					EIN_404450	0		ENU1_045800	0
EDI_338210	0					EIN_487000	0		ENU1_052390	0
EDI_338390	0					EIN_487610	0		ENU1_139900	0
EDI_338710	0					EIN_031590	0		ENU1_154980	0
EDI_343710	0					EIN_184970	0		ENU1_164500	0
EDI_343730	0					EIN_052520	0		ENU1_164820	0
EDI_345240	0					EIN_249160	0		ENU1_167630	0
EDI_348880	0					EIN_044020	0		ENU1_173730	0
EDI_351310	0					EIN_064990	0		ENU1_189440	0
EDI_016590	0					EIN_404650	0		ENU1_189820	0
EDI_036660	0					EIN_410940	0		ENU1_041790	0
EDI_202930	0					EIN_016630	0		ENU1_060150	0
EDI_026670	0					EIN_019900	0		ENU1_098540	0
EDI_033070	0					EIN_020650	0		ENU1_141820	0
EDI_035200	0					EIN_025970	0		ENU1_157630	0
EDI_044380	0					EIN_034120	0		ENU1_017610	0
EDI_053170	0					EIN_044320	0		ENU1_043120	0
EDI_063520	0					EIN_046690	0		ENU1_109970	0
EDI_065760	0					EIN_051650	0		ENU1_163540	0
EDI_074160	0					EIN_053540	0		ENU1_183510	0
EDI_091840	0					EIN_054230	0
EDI_093430	0					EIN_058580	0
EDI_093760	0					EIN_064640	0
EDI_096220	0					EIN_064810	0
EDI_110600	0					EIN_080890	0
EDI_112570	0					EIN_083770	0
EDI_121940	0					EIN_086720	0
EDI_127110	0					EIN_086900	0
EDI_129860	0					EIN_087010	0
EDI_135200	0					EIN_092160	0
EDI_135450	0					EIN_095990	0
EDI_138110	0					EIN_096460	0
EDI_139190	0					EIN_114230	0
EDI_145840	0					EIN_117310	0
EDI_154710	0					EIN_118160	0
EDI_157950	0					EIN_118280	0
EDI_165730	0					EIN_145800	0
EDI_171760	0					EIN_145870	0
EDI_172490	0					EIN_146170	0
EDI_181320	0					EIN_153250	0
EDI_188570	0					EIN_154880	0
EDI_190560	0					EIN_162440	0
EDI_195570	0					EIN_169580	0
EDI_195710	0					EIN_171860	0
EDI_198960	0					EIN_172330	0
EDI_199290	0					EIN_172520	0
EDI_201300	0					EIN_175580	0
EDI_216990	0					EIN_175720	0
EDI_228910	0					EIN_177950	0
EDI_230230	0					EIN_184200	0
EDI_233960	0					EIN_187100	0
EDI_237790	0					EIN_187940	0
EDI_238100	0					EIN_224650	0
EDI_240900	0					EIN_227320	0
EDI_245330	0					EIN_227730	0
EDI_246270	0					EIN_232880	0
EDI_253080	0					EIN_248230	0
EDI_258920	0					EIN_249840	0
EDI_269510	0					EIN_250370	0
EDI_269700	0					EIN_250900	0
EDI_270250	0					EIN_253350	0
EDI_278440	0					EIN_267210	0
EDI_279680	0					EIN_268390	0
EDI_280180	0					EIN_273660	0
EDI_285660	0					EIN_273960	0
EDI_295260	0					EIN_274720	0
EDI_297280	0					EIN_281620	0
EDI_302360	0					EIN_281660	0
EDI_302930	0					EIN_281900	0
EDI_309660	0					EIN_283590	0
EDI_320700	0					EIN_284140	0
EDI_323220	0					EIN_309340	0
EDI_323950	0					EIN_312890	0
EDI_323960	0					EIN_313280	0
EDI_326190	0					EIN_318780	0
EDI_327030	0					EIN_345880	0
EDI_329980	0					EIN_359900	0
EDI_332460	0					EIN_369310	0
EDI_340860	0					EIN_372100	0
EDI_025740	0					EIN_374120	0
EDI_007430	0					EIN_374260	0
EDI_023890	0					EIN_374450	0
EDI_025510	0					EIN_375620	0
EDI_026550	0					EIN_379730	0
EDI_037120	0					EIN_381360	0
EDI_043290	0					EIN_381380	0
EDI_058230	0					EIN_386240	0
EDI_062850	0					EIN_388060	0
EDI_064230	0					EIN_389930	0
EDI_129560	0					EIN_398100	0
EDI_133350	0					EIN_403090	0
EDI_150900	0					EIN_405280	0
EDI_161600	0					EIN_409700	0
EDI_165190	0					EIN_417280	0
EDI_169920	0					EIN_418470	0
EDI_191950	0					EIN_418600	0
EDI_199230	0					EIN_425430	0
EDI_201870	0					EIN_429530	0
EDI_206770	0					EIN_430450	0
EDI_217980	0					EIN_430460	0
EDI_242810	0					EIN_430500	0
EDI_245230	0					EIN_445100	0
EDI_273020	0					EIN_468220	0
EDI_275800	0					EIN_468660	0
EDI_315780	0					EIN_469550	0
EDI_326140	0					EIN_469660	0
EDI_335240	0					EIN_469870	0
EDI_336610	0					EIN_474280	0
EDI_004500	0					EIN_475920	0
EDI_004530	0					EIN_485560	0
EDI_025800	0					EIN_487720	0
EDI_032570	0					EIN_487950	0
EDI_035120	0					EIN_491000	0
EDI_036790	0					EIN_493120	0
EDI_044900	0					EIN_496690	0
EDI_045100	0					EIN_497000	0
EDI_052200	0					EIN_498400	0
EDI_055940	0					EIN_498880	0
EDI_056010	0					EIN_064720	0
EDI_056800	0					EIN_079420	0
EDI_058260	0					EIN_238850	0
EDI_060790	0					EIN_096250	0
EDI_060940	0					EIN_205420	0
EDI_063860	0					EIN_425090	0
EDI_063900	0					EIN_406320	0
EDI_070090	0					EIN_052080	0
EDI_071540	0					EIN_053360	0
EDI_077320	0					EIN_248780	0
EDI_082410	0					EIN_284170	0
EDI_091050	0					EIN_371960	0
EDI_092540	0					EIN_485140	0
EDI_092890	0					EIN_024050	0
EDI_096010	0					EIN_058530	0
EDI_096250	0					EIN_080570	0
EDI_096400	0					EIN_097040	0
EDI_099270	0					EIN_153300	0
EDI_100440	0					EIN_165420	0
EDI_105690	0					EIN_174010	0
EDI_108880	0					EIN_179160	0
EDI_111430	0					EIN_186610	0
EDI_112730	0					EIN_222040	0
EDI_113080	0					EIN_223700	0
EDI_113230	0					EIN_226290	0
EDI_113290	0					EIN_250140	0
EDI_127060	0					EIN_251780	0
EDI_135380	0					EIN_268560	0
EDI_136720	0					EIN_269110	0
EDI_143670	0					EIN_273430	0
EDI_149100	0					EIN_309560	0
EDI_150860	0					EIN_340640	0
EDI_155460	0					EIN_345870	0
EDI_156120	0					EIN_379360	0
EDI_161960	0					EIN_399480	0
EDI_165700	0					EIN_430660	0
EDI_167710	0					EIN_467890	0
EDI_171730	0					EIN_484800	0
EDI_172520	0					EIN_496850	0
EDI_187130	0					EIN_498130	0
EDI_190850	0
EDI_196270	0
EDI_201790	0
EDI_205440	0
EDI_206870	0
EDI_210350	0
EDI_213620	0
EDI_214530	0
EDI_226120	0
EDI_229960	0
EDI_233970	0
EDI_234990	0
EDI_240040	0
EDI_241620	0
EDI_244410	0
EDI_254030	0
EDI_255800	0
EDI_259610	0
EDI_260590	0
EDI_260650	0
EDI_271690	0
EDI_275790	0
EDI_279580	0
EDI_284260	0
EDI_302380	0
EDI_306160	0
EDI_308810	0
EDI_313250	0
EDI_318670	0
EDI_320690	0
EDI_320920	0
EDI_322460	0
EDI_326260	0
EDI_333940	0
EDI_335030	0
EDI_335140	0
EDI_337350	0
EDI_337480	0
EDI_338690	0
EDI_339930	0
EDI_340680	0
EDI_340740	0
EDI_341920	0
EDI_343720	0
EDI_343790	0
EDI_344630	0
EDI_234570	0
EDI_251480	0
EDI_263630	0
EDI_271040	0
EDI_317110	0
EDI_326660	0
EDI_339370	0
EDI_026730	0
EDI_072480	0
EDI_237740	0
EDI_272030	0
EDI_332580	0
EDI_028230	0
EDI_093370	0
EDI_217910	0
EDI_235000	0
EDI_340890	0

## Sheet: Closeness centrality
Supplementary Table 4. Main topological measures
We present the results for each of the topological measurements on each sheet.
Closeness centrality are shown for all genes in each genome
E. dispar			E. histolytica			E. invadens			E. nuttalli
Gene	Closeness centrality		Gene	Closeness centrality		Gene	Closeness centrality		Gene	Closeness centrality
EDI_107330	0.0126523		EHI_131470	0.0189394		EIN_095830	0.0166741		ENU1_214880	0.0167979
EDI_251390	0.00883652		EHI_122780	0.0162338		EIN_224310	0.0148214		ENU1_083580	0.0116917
EDI_317200	0.00883652		EHI_010070	0.0145455		EIN_227290	0.0126117		ENU1_205500	0.0109361
EDI_247830	0.00859107		EHI_022980	0.0145455		EIN_269060	0.0123314		ENU1_104850	0.0109361
EDI_012690	0.00859107		EHI_112050	0.0136364		EIN_057090	0.011334		ENU1_199940	0.0109361
EDI_306130	0.00859107		EHI_023300	0.0136364		EIN_052270	0.0102762		ENU1_044440	0.0104987
EDI_335200	0.00859107		EHI_186350	0.0136364		EIN_207540	0.00990917		ENU1_029730	0.0104987
EDI_247890	0.00773196		EHI_199590	0.0136364		EIN_179900	0.00990917		ENU1_030320	0.0104987
EDI_203270	0.00715922		EHI_056460	0.0121212		EIN_074260	0.00985286		ENU1_046260	0.0104987
EDI_298540	0.00715922		EHI_098810	0.0121212		EIN_151130	0.00963391		ENU1_071960	0.0104987
EDI_332330	0.00715922		EHI_120890	0.0121212		EIN_186540	0.00963391		ENU1_074940	0.0104987
EDI_011730	0.00715922		EHI_141890	0.0121212		EIN_030720	0.00930361		ENU1_095070	0.0104987
EDI_123580	0.00715922		EHI_040320	0.0121212		EIN_135010	0.00918055		ENU1_169480	0.0104987
EDI_158700	0.00715922		EHI_060400	0.0121212		EIN_345850	0.00880815		ENU1_183990	0.0104987
EDI_228210	0.00715922		EHI_150370	0.0121212		EIN_315890	0.00867052		ENU1_195290	0.0104987
EDI_026090	0.00715922		EHI_126270	0.0103896		EIN_081190	0.00802826		ENU1_201320	0.0104987
EDI_153790	0.00715922		EHI_002130	0.0102273		EIN_223320	0.00802826		ENU1_161380	0.00937383
EDI_169900	0.00715922		EHI_005870	0.0102273		EIN_316570	0.00802826		ENU1_070630	0.008841
EDI_190470	0.00715922		EHI_009240	0.0102273		EIN_044490	0.00802826		ENU1_071720	0.00839895
EDI_306280	0.00715922		EHI_075660	0.0102273		EIN_371610	0.00802826		ENU1_141230	0.00839895
EDI_016590	0.00701604		EHI_079180	0.0102273		EIN_058760	0.00802826		ENU1_038660	0.00839895
EDI_044200	0.00687285		EHI_091060	0.0102273		EIN_430860	0.00802826		ENU1_035420	0.00839895
EDI_038430	0.00687285		EHI_098570	0.0102273		EIN_030900	0.00770713		ENU1_213980	0.00787402
EDI_110690	0.00687285		EHI_103300	0.0102273		EIN_226140	0.00770713		ENU1_002540	0.00787402
EDI_053710	0.00618557		EHI_117940	0.0102273		EIN_369480	0.00770713		ENU1_042050	0.00787402
EDI_135230	0.00618557		EHI_119340	0.0102273		EIN_126130	0.00770713		ENU1_050980	0.00787402
EDI_345280	0.00618557		EHI_124870	0.0102273		EIN_371930	0.00693642		ENU1_072750	0.00787402
EDI_256950	0.00618557		EHI_126220	0.0102273		EIN_227420	0.00693642		ENU1_076180	0.00787402
EDI_015750	0.00613648		EHI_136380	0.0102273		EIN_378190	0.00688137		ENU1_081900	0.00787402
EDI_110210	0.00613648		EHI_144610	0.0102273		EIN_496870	0.00688137		ENU1_091700	0.00787402
EDI_242330	0.00613648		EHI_152110	0.0102273		EIN_335560	0.00688137		ENU1_112890	0.00787402
EDI_221110	0.00613648		EHI_155420	0.0102273		EIN_096280	0.00688137		ENU1_130590	0.00787402
EDI_272930	0.00613648		EHI_162210	0.0102273		EIN_223300	0.00688137		ENU1_138310	0.00787402
EDI_289560	0.00613648		EHI_164850	0.0102273		EIN_097910	0.00674374		ENU1_142200	0.00787402
EDI_139190	0.00613648		EHI_179390	0.0102273		EIN_151370	0.00674374		ENU1_157590	0.00787402
EDI_238100	0.00613648		EHI_182850	0.0102273		EIN_155730	0.00674374		ENU1_184490	0.00787402
EDI_253080	0.00613648		EHI_188180	0.0102273		EIN_410920	0.00674374		ENU1_188590	0.00787402
EDI_270250	0.00613648		EHI_198950	0.0102273		EIN_473160	0.00674374		ENU1_192430	0.00787402
EDI_297280	0.00613648		EHI_200770	0.0102273		EIN_084160	0.0061657		ENU1_198740	0.00787402
EDI_315780	0.00613648		EHI_172750	0.0094697		EIN_129190	0.0061657		ENU1_062050	0.00787402
EDI_323960	0.00562324		EHI_194860	0.0094697		EIN_150900	0.0061657		ENU1_037140	0.00787402
EDI_324350	0.00549828		EHI_000610	0.00909091		EIN_469390	0.0061657		ENU1_023270	0.0075928
EDI_061560	0.00549828		EHI_004400	0.00909091		EIN_022210	0.0061657		ENU1_041210	0.0075928
EDI_185830	0.00549828		EHI_007940	0.00909091		EIN_129370	0.0061657		ENU1_007920	0.00699913
EDI_053040	0.00549828		EHI_031220	0.00909091		EIN_152840	0.0061657		ENU1_053840	0.00699913
EDI_128980	0.00549828		EHI_062840	0.00909091		EIN_174470	0.0061657		ENU1_211510	0.00699913
EDI_132060	0.00549828		EHI_097620	0.00909091		EIN_282280	0.0061657		ENU1_013230	0.00590551
EDI_168360	0.00549828		EHI_104360	0.00909091		EIN_344910	0.0061657		ENU1_017250	0.00590551
EDI_172360	0.00549828		EHI_123240	0.00909091		EIN_345740	0.0061657		ENU1_030250	0.00590551
EDI_214470	0.00549828		EHI_136150	0.00909091		EIN_371130	0.0061657		ENU1_033120	0.00590551
EDI_233930	0.00549828		EHI_147570	0.00909091		EIN_405740	0.0061657		ENU1_033960	0.00590551
EDI_251540	0.00549828		EHI_148270	0.00909091		EIN_485730	0.0061657		ENU1_037020	0.00590551
EDI_277980	0.00549828		EHI_169820	0.00909091		EIN_492960	0.0061657		ENU1_040710	0.00590551
EDI_286990	0.00549828		EHI_169910	0.00909091		EIN_508930	0.0061657		ENU1_042410	0.00590551
EDI_289740	0.00549828		EHI_192810	0.00909091		EIN_016070	0.0061657		ENU1_065050	0.00590551
EDI_331010	0.00549828		EHI_048150	0.00909091		EIN_016410	0.0061657		ENU1_066080	0.00590551
EDI_008980	0.00549828		EHI_007960	0.00818182		EIN_016620	0.0061657		ENU1_067490	0.00590551
EDI_010970	0.00549828		EHI_013870	0.00818182		EIN_048190	0.0061657		ENU1_075620	0.00590551
EDI_016560	0.00549828		EHI_035080	0.00818182		EIN_060160	0.0061657		ENU1_086540	0.00590551
EDI_023910	0.00549828		EHI_052160	0.00818182		EIN_063200	0.0061657		ENU1_111690	0.00590551
EDI_025670	0.00549828		EHI_062730	0.00818182		EIN_065700	0.0061657		ENU1_117850	0.00590551
EDI_035230	0.00549828		EHI_073170	0.00818182		EIN_082330	0.0061657		ENU1_127110	0.00590551
EDI_078660	0.00549828		EHI_088040	0.00818182		EIN_097190	0.0061657		ENU1_140240	0.00590551
EDI_083730	0.00549828		EHI_103600	0.00818182		EIN_097530	0.0061657		ENU1_142800	0.00590551
EDI_091710	0.00549828		EHI_105870	0.00818182		EIN_098570	0.0061657		ENU1_146090	0.00590551
EDI_092840	0.00549828		EHI_118030	0.00818182		EIN_118190	0.0061657		ENU1_148170	0.00590551
EDI_100200	0.00549828		EHI_118720	0.00818182		EIN_134190	0.0061657		ENU1_150500	0.00590551
EDI_100630	0.00549828		EHI_124460	0.00818182		EIN_134950	0.0061657		ENU1_189830	0.00590551
EDI_102160	0.00549828		EHI_125910	0.00818182		EIN_151900	0.0061657		ENU1_193210	0.00590551
EDI_112430	0.00549828		EHI_134610	0.00818182		EIN_155140	0.0061657		ENU1_200590	0.00590551
EDI_115400	0.00549828		EHI_142000	0.00818182		EIN_165130	0.0061657		ENU1_213200	0.00590551
EDI_125310	0.00549828		EHI_145050	0.00818182		EIN_174070	0.0061657		ENU1_214300	0.00590551
EDI_130130	0.00549828		EHI_169630	0.00818182		EIN_223260	0.0061657		ENU1_172580	0.00590551
EDI_166170	0.00549828		EHI_175090	0.00818182		EIN_226160	0.0061657		ENU1_190060	0.00590551
EDI_166190	0.00549828		EHI_178940	0.00818182		EIN_226830	0.0061657		ENU1_193510	0.00590551
EDI_172620	0.00549828		EHI_180000	0.00818182		EIN_229670	0.0061657		ENU1_024680	0.00590551
EDI_174930	0.00549828		EHI_001090	0.00606061		EIN_267650	0.0061657		ENU1_047990	0.00590551
EDI_180790	0.00549828		EHI_099820	0.00606061		EIN_296940	0.0061657		ENU1_061830	0.00590551
EDI_198780	0.00549828		EHI_004750	0.00606061		EIN_311780	0.0061657		ENU1_092150	0.00590551
EDI_202910	0.00549828		EHI_006900	0.00606061		EIN_359830	0.0061657		ENU1_145280	0.00590551
EDI_203310	0.00549828		EHI_013300	0.00606061		EIN_373300	0.0061657		ENU1_171950	0.00590551
EDI_209090	0.00549828		EHI_054260	0.00606061		EIN_380430	0.0061657		ENU1_153590	0.00590551
EDI_214490	0.00549828		EHI_070720	0.00606061		EIN_403120	0.0061657		ENU1_156730	0.00590551
EDI_245890	0.00549828		EHI_110570	0.00606061		EIN_407700	0.0061657		ENU1_047530	0.00524934
EDI_249300	0.00549828		EHI_118150	0.00606061		EIN_411000	0.0061657		ENU1_211890	0.00524934
EDI_272010	0.00549828		EHI_124880	0.00606061		EIN_418080	0.0061657		ENU1_014490	0.00524934
EDI_276990	0.00549828		EHI_131080	0.00606061		EIN_425340	0.0061657		ENU1_025380	0.00524934
EDI_293780	0.00549828		EHI_199620	0.00606061		EIN_430850	0.0061657		ENU1_034580	0.00524934
EDI_311840	0.00549828		EHI_096560	0.00606061		EIN_468300	0.0061657		ENU1_045590	0.00524934
EDI_311980	0.00549828		EHI_131120	0.00606061		EIN_525320	0.0061657		ENU1_065400	0.00524934
EDI_324330	0.00549828		EHI_196890	0.00606061		EIN_487000	0.00602119		ENU1_073980	0.00524934
EDI_335000	0.00549828		EHI_049170	0.00606061		EIN_096050	0.00578035		ENU1_074000	0.00524934
EDI_336300	0.00549828		EHI_098300	0.00606061		EIN_083090	0.00578035		ENU1_074180	0.00524934
EDI_348880	0.00549828		EHI_017670	0.00454545		EIN_097670	0.00578035		ENU1_081680	0.00524934
EDI_031150	0.00536942		EHI_020290	0.00454545		EIN_222960	0.00578035		ENU1_083350	0.00524934
EDI_174890	0.00536942		EHI_000300	0.00454545		EIN_370990	0.00578035		ENU1_107650	0.00524934
EDI_271660	0.00515464		EHI_003010	0.00454545		EIN_425060	0.00578035		ENU1_127140	0.00524934
EDI_034680	0.00515464		EHI_006170	0.00454545		EIN_113610	0.00535217		ENU1_128720	0.00524934
EDI_099550	0.00515464		EHI_007920	0.00454545		EIN_277250	0.00535217		ENU1_136060	0.00524934
EDI_190710	0.00515464		EHI_008030	0.00454545		EIN_281920	0.00535217		ENU1_146740	0.00524934
EDI_268390	0.00515464		EHI_008240	0.00454545		EIN_359880	0.00535217		ENU1_146800	0.00524934
EDI_281410	0.00515464		EHI_010030	0.00454545		EIN_411040	0.00535217		ENU1_149330	0.00524934
EDI_171062	0.00515464		EHI_036530	0.00454545		EIN_461600	0.00535217		ENU1_165670	0.00524934
EDI_171823	0.00515464		EHI_038570	0.00454545		EIN_502060	0.00535217		ENU1_170050	0.00524934
EDI_171824	0.00515464		EHI_040700	0.00454545		EIN_054620	0.00535217		ENU1_173680	0.00524934
EDI_171825	0.00515464		EHI_045260	0.00454545		EIN_092130	0.00535217		ENU1_176320	0.00524934
EDI_171036	0.00515464		EHI_046690	0.00454545		EIN_128700	0.00535217		ENU1_186520	0.00524934
EDI_043490	0.00477281		EHI_049920	0.00454545		EIN_184970	0.00535217		ENU1_194160	0.00524934
EDI_052220	0.00477281		EHI_050830	0.00454545		EIN_205420	0.00535217		ENU1_208320	0.00524934
EDI_155450	0.00477281		EHI_050990	0.00454545		EIN_018650	0.00513809		ENU1_182240	0.00524934
EDI_198980	0.00477281		EHI_068250	0.00454545		EIN_117940	0.00513809		ENU1_022710	0.00524934
EDI_228770	0.00477281		EHI_068580	0.00454545		EIN_359780	0.00513809		ENU1_027750	0.00524934
EDI_249350	0.00477281		EHI_073570	0.00454545		EIN_469630	0.00513809		ENU1_056690	0.00524934
EDI_004700	0.00477281		EHI_074020	0.00454545		EIN_046660	0.00513809		ENU1_068590	0.00524934
EDI_067450	0.00477281		EHI_076840	0.00454545		EIN_046990	0.00513809		ENU1_085090	0.00524934
EDI_217840	0.00477281		EHI_078230	0.00454545		EIN_056890	0.00513809		ENU1_112870	0.00524934
EDI_273000	0.00477281		EHI_078710	0.00454545		EIN_080720	0.00513809		ENU1_182840	0.00524934
EDI_036660	0.00477281		EHI_092280	0.00454545		EIN_081660	0.00513809		ENU1_199110	0.00524934
EDI_202930	0.00477281		EHI_092730	0.00454545		EIN_086610	0.00513809		ENU1_212930	0.00524934
EDI_135200	0.00477281		EHI_093570	0.00454545		EIN_154470	0.00513809		ENU1_062250	0.00524934
EDI_195710	0.00477281		EHI_098550	0.00454545		EIN_155630	0.00513809		ENU1_085660	0.00524934
EDI_230230	0.00477281		EHI_100270	0.00454545		EIN_165150	0.00513809		ENU1_184860	0.00524934
EDI_280180	0.00477281		EHI_100490	0.00454545		EIN_173610	0.00513809		ENU1_017260	0.00524934
EDI_285660	0.00477281		EHI_106680	0.00454545		EIN_175650	0.00513809		ENU1_052650	0.00524934
EDI_302930	0.00477281		EHI_108640	0.00454545		EIN_178380	0.00513809		ENU1_057860	0.00524934
EDI_340860	0.00477281		EHI_110150	0.00454545		EIN_181630	0.00513809		ENU1_062630	0.00524934
EDI_037120	0.00477281		EHI_111740	0.00454545		EIN_186960	0.00513809		ENU1_064940	0.00524934
EDI_199230	0.00477281		EHI_115380	0.00454545		EIN_187350	0.00513809		ENU1_068120	0.00524934
EDI_336610	0.00477281		EHI_118640	0.00454545		EIN_197390	0.00513809		ENU1_071250	0.00524934
EDI_049570	0.0045819		EHI_118670	0.00454545		EIN_227090	0.00513809		ENU1_099870	0.00524934
EDI_074350	0.0045819		EHI_118700	0.00454545		EIN_229380	0.00513809		ENU1_140660	0.00524934
EDI_096120	0.0045819		EHI_118880	0.00454545		EIN_249110	0.00513809		ENU1_164460	0.00524934
EDI_282670	0.0045819		EHI_118910	0.00454545		EIN_318760	0.00513809		ENU1_196170	0.00524934
EDI_026670	0.0045819		EHI_121470	0.00454545		EIN_328050	0.00513809		ENU1_214010	0.00524934
EDI_033070	0.0045819		EHI_122850	0.00454545		EIN_346700	0.00513809		ENU1_154950	0.00524934
EDI_044380	0.0045819		EHI_124480	0.00454545		EIN_387840	0.00513809		ENU1_041790	0.00472441
EDI_053170	0.0045819		EHI_125800	0.00454545		EIN_424900	0.00513809		ENU1_060150	0.00472441
EDI_063520	0.0045819		EHI_126920	0.00454545		EIN_430400	0.00513809		ENU1_098540	0.00472441
EDI_065760	0.0045819		EHI_127020	0.00454545		EIN_498120	0.00513809		ENU1_141820	0.00472441
EDI_096220	0.0045819		EHI_129820	0.00454545		EIN_503110	0.00513809		ENU1_157630	0.00472441
EDI_110600	0.0045819		EHI_132880	0.00454545		EIN_254700	0.00496907		ENU1_001580	0.00349956
EDI_121940	0.0045819		EHI_136170	0.00454545		EIN_310240	0.00496907		ENU1_008420	0.00349956
EDI_127110	0.0045819		EHI_138790	0.00454545		EIN_052520	0.00456719		ENU1_014740	0.00349956
EDI_154710	0.0045819		EHI_141860	0.00454545		EIN_058580	0.00440407		ENU1_018000	0.00349956
EDI_157950	0.0045819		EHI_147470	0.00454545		EIN_096460	0.00440407		ENU1_022100	0.00349956
EDI_171760	0.0045819		EHI_150390	0.00454545		EIN_118280	0.00440407		ENU1_029250	0.00349956
EDI_172490	0.0045819		EHI_151300	0.00454545		EIN_187100	0.00440407		ENU1_045580	0.00349956
EDI_190560	0.0045819		EHI_151310	0.00454545		EIN_273960	0.00440407		ENU1_047280	0.00349956
EDI_201300	0.0045819		EHI_152330	0.00454545		EIN_281900	0.00440407		ENU1_048230	0.00349956
EDI_233960	0.0045819		EHI_152700	0.00454545		EIN_318780	0.00440407		ENU1_054060	0.00349956
EDI_237790	0.0045819		EHI_153110	0.00454545		EIN_372100	0.00440407		ENU1_057420	0.00349956
EDI_240900	0.0045819		EHI_153260	0.00454545		EIN_374450	0.00440407		ENU1_067370	0.00349956
EDI_246270	0.0045819		EHI_155220	0.00454545		EIN_417280	0.00440407		ENU1_068690	0.00349956
EDI_258920	0.0045819		EHI_155570	0.00454545		EIN_430450	0.00440407		ENU1_076170	0.00349956
EDI_269510	0.0045819		EHI_155780	0.00454545		EIN_496690	0.00440407		ENU1_076330	0.00349956
EDI_269700	0.0045819		EHI_156200	0.00454545		EIN_064650	0.00433526		ENU1_088680	0.00349956
EDI_302360	0.0045819		EHI_156700	0.00454545		EIN_341910	0.00433526		ENU1_089980	0.00349956
EDI_309660	0.0045819		EHI_158110	0.00454545		EIN_491160	0.00433526		ENU1_092190	0.00349956
EDI_323220	0.0045819		EHI_167720	0.00454545		EIN_059070	0.00433526		ENU1_095820	0.00349956
EDI_326190	0.0045819		EHI_170060	0.00454545		EIN_005800	0.00433526		ENU1_099400	0.00349956
EDI_327030	0.0045819		EHI_175050	0.00454545		EIN_018240	0.00433526		ENU1_102950	0.00349956
EDI_332460	0.0045819		EHI_175440	0.00454545		EIN_018370	0.00433526		ENU1_107870	0.00349956
EDI_025740	0.0045819		EHI_178740	0.00454545		EIN_018620	0.00433526		ENU1_122080	0.00349956
EDI_170178	0.00392734		EHI_179200	0.00454545		EIN_020080	0.00433526		ENU1_123080	0.00349956
EDI_026690	0.00392734		EHI_185290	0.00454545		EIN_026410	0.00433526		ENU1_133360	0.00349956
EDI_051380	0.00392734		EHI_187260	0.00454545		EIN_026930	0.00433526		ENU1_134560	0.00349956
EDI_060370	0.00392734		EHI_192100	0.00454545		EIN_031460	0.00433526		ENU1_136040	0.00349956
EDI_083870	0.00392734		EHI_193510	0.00454545		EIN_052570	0.00433526		ENU1_136850	0.00349956
EDI_112580	0.00392734		EHI_197020	0.00454545		EIN_053190	0.00433526		ENU1_145260	0.00349956
EDI_130860	0.00392734		EHI_198010	0.00454545		EIN_054570	0.00433526		ENU1_146790	0.00349956
EDI_146140	0.00392734		EHI_198750	0.00454545		EIN_055880	0.00433526		ENU1_147710	0.00349956
EDI_168450	0.00392734		EHI_199160	0.00454545		EIN_056880	0.00433526		ENU1_153470	0.00349956
EDI_187160	0.00392734		EHI_024230	0.00454545		EIN_059510	0.00433526		ENU1_157620	0.00349956
EDI_201320	0.00392734		EHI_160930	0.00454545		EIN_059680	0.00433526		ENU1_163470	0.00349956
EDI_209310	0.00392734		EHI_129950	0.00454545		EIN_065950	0.00433526		ENU1_181000	0.00349956
EDI_216870	0.00392734		EHI_140330	0.00454545		EIN_080240	0.00433526		ENU1_184600	0.00349956
EDI_252250	0.00392734		EHI_068330	0.00454545		EIN_082580	0.00433526		ENU1_189760	0.00349956
EDI_315500	0.00386598		EHI_086080	0.00454545		EIN_086780	0.00433526		ENU1_197120	0.00349956
EDI_350740	0.00386598		EHI_103530	0.00454545		EIN_087220	0.00433526		ENU1_200140	0.00349956
EDI_008400	0.00386598		EHI_106350	0.00454545		EIN_095510	0.00433526		ENU1_212420	0.00349956
EDI_025140	0.00386598		EHI_111050	0.00454545		EIN_096110	0.00433526		ENU1_213760	0.00349956
EDI_036630	0.00386598		EHI_119910	0.00454545		EIN_118030	0.00433526		ENU1_201180	0.00349956
EDI_044820	0.00386598		EHI_136490	0.00454545		EIN_134970	0.00433526		ENU1_017610	0.00349956
EDI_046660	0.00386598		EHI_178770	0.00454545		EIN_151770	0.00433526		ENU1_043120	0.00349956
EDI_049880	0.00386598		EHI_192480	0.00454545		EIN_154450	0.00433526		ENU1_109970	0.00349956
EDI_059960	0.00386598		EHI_198560	0.00454545		EIN_162220	0.00433526		ENU1_163540	0.00349956
EDI_061590	0.00386598		EHI_010620	0.00454545		EIN_164960	0.00433526		ENU1_050700	0.00262467
EDI_070710	0.00386598		EHI_064700	0.00454545		EIN_170540	0.00433526		ENU1_013610	0.00262467
EDI_070950	0.00386598		EHI_047750	0.00454545		EIN_172800	0.00433526		ENU1_039840	0.00262467
EDI_074290	0.00386598		EHI_072020	0.00454545		EIN_173560	0.00433526		ENU1_048960	0.00262467
EDI_075870	0.00386598		EHI_187000	0.00454545		EIN_183240	0.00433526		ENU1_109750	0.00262467
EDI_076330	0.00386598		EHI_199050	0.00454545		EIN_185790	0.00433526		ENU1_131050	0.00262467
EDI_077080	0.00386598		EHI_004470	0.00454545		EIN_186600	0.00433526		ENU1_163770	0.00262467
EDI_077790	0.00386598		EHI_026360	0.00454545		EIN_187810	0.00433526		ENU1_198580	0.00262467
EDI_077830	0.00386598		EHI_029100	0.00454545		EIN_222710	0.00433526		ENU1_020440	0.00262467
EDI_082610	0.00386598		EHI_049330	0.00454545		EIN_223280	0.00433526		ENU1_027490	0.00262467
EDI_091830	0.00386598		EHI_049430	0.00454545		EIN_223650	0.00433526		ENU1_010440	0.00262467
EDI_092380	0.00386598		EHI_074110	0.00454545		EIN_226780	0.00433526		ENU1_012320	0.00262467
EDI_092980	0.00386598		EHI_083250	0.00454545		EIN_227260	0.00433526		ENU1_017380	0.00262467
EDI_100360	0.00386598		EHI_084670	0.00454545		EIN_230180	0.00433526		ENU1_017680	0.00262467
EDI_103200	0.00386598		EHI_098800	0.00454545		EIN_230790	0.00433526		ENU1_040070	0.00262467
EDI_116480	0.00386598		EHI_146200	0.00454545		EIN_246900	0.00433526		ENU1_046630	0.00262467
EDI_117080	0.00386598		EHI_152350	0.00454545		EIN_252450	0.00433526		ENU1_047170	0.00262467
EDI_129290	0.00386598		EHI_159160	0.00454545		EIN_268590	0.00433526		ENU1_077960	0.00262467
EDI_130820	0.00386598		EHI_199610	0.00454545		EIN_269080	0.00433526		ENU1_082740	0.00262467
EDI_134810	0.00386598		EHI_200840	0.00454545		EIN_284180	0.00433526		ENU1_111330	0.00262467
EDI_139500	0.00386598		EHI_009610	0		EIN_313290	0.00433526		ENU1_137670	0.00262467
EDI_141460	0.00386598		EHI_044890	0		EIN_340590	0.00433526		ENU1_164760	0.00262467
EDI_143690	0.00386598		EHI_054140	0		EIN_359790	0.00433526		ENU1_168180	0.00262467
EDI_144630	0.00386598		EHI_054240	0		EIN_371440	0.00433526		ENU1_170240	0.00262467
EDI_147050	0.00386598		EHI_093770	0		EIN_371950	0.00433526		ENU1_180510	0.00262467
EDI_150840	0.00386598		EHI_098070	0		EIN_379550	0.00433526		ENU1_181160	0.00262467
EDI_154520	0.00386598		EHI_110010	0		EIN_381270	0.00433526		ENU1_192470	0.00262467
EDI_167510	0.00386598		EHI_119320	0		EIN_391370	0.00433526		ENU1_199100	0.00262467
EDI_167560	0.00386598		EHI_137000	0		EIN_399490	0.00433526		ENU1_082730	0.00262467
EDI_171550	0.00386598		EHI_140140	0		EIN_403690	0.00433526		ENU1_006660	0.00262467
EDI_174530	0.00386598		EHI_142060	0		EIN_406290	0.00433526		ENU1_014720	0.00262467
EDI_178040	0.00386598		EHI_142140	0		EIN_425150	0.00433526		ENU1_046800	0.00262467
EDI_187830	0.00386598		EHI_148350	0		EIN_485620	0.00433526		ENU1_064740	0.00262467
EDI_190840	0.00386598		EHI_168220	0		EIN_486510	0.00433526		ENU1_095520	0.00262467
EDI_198090	0.00386598		EHI_178810	0		EIN_487660	0.00433526		ENU1_114880	0.00262467
EDI_202690	0.00386598					EIN_497880	0.00433526		ENU1_135690	0.00262467
EDI_204130	0.00386598					EIN_018950	0.00385356		ENU1_162510	0.00262467
EDI_230580	0.00386598					EIN_031390	0.00385356		ENU1_171350	0.00262467
EDI_238970	0.00386598					EIN_177760	0.00385356		ENU1_190640	0.00262467
EDI_239000	0.00386598					EIN_185380	0.00385356		ENU1_196520	0.00262467
EDI_241750	0.00386598					EIN_198130	0.00385356		ENU1_212390	0.00262467
EDI_244880	0.00386598					EIN_409160	0.00385356		ENU1_170030	0.00262467
EDI_246520	0.00386598					EIN_169340	0.00385356		ENU1_193100	0.00262467
EDI_253270	0.00386598					EIN_092100	0.00385356		ENU1_003860	0.00262467
EDI_259500	0.00386598					EIN_133860	0.00385356		ENU1_004010	0.00262467
EDI_265530	0.00386598					EIN_369760	0.00385356		ENU1_004240	0.00262467
EDI_269940	0.00386598					EIN_371020	0.00385356		ENU1_004480	0.00262467
EDI_270530	0.00386598					EIN_378020	0.00385356		ENU1_008550	0.00262467
EDI_271960	0.00386598					EIN_497860	0.00385356		ENU1_008890	0.00262467
EDI_292370	0.00386598					EIN_052260	0.00385356		ENU1_012420	0.00262467
EDI_293010	0.00386598					EIN_044020	0.00385356		ENU1_012750	0.00262467
EDI_295340	0.00386598					EIN_404650	0.00385356		ENU1_012850	0.00262467
EDI_303700	0.00386598					EIN_024050	0.00385356		ENU1_015030	0.00262467
EDI_305420	0.00386598					EIN_058530	0.00385356		ENU1_015550	0.00262467
EDI_325280	0.00386598					EIN_080570	0.00385356		ENU1_016410	0.00262467
EDI_326150	0.00386598					EIN_097040	0.00385356		ENU1_016450	0.00262467
EDI_334000	0.00386598					EIN_153300	0.00385356		ENU1_018150	0.00262467
EDI_335160	0.00386598					EIN_165420	0.00385356		ENU1_018260	0.00262467
EDI_338710	0.00386598					EIN_174010	0.00385356		ENU1_018280	0.00262467
EDI_007430	0.00386598					EIN_179160	0.00385356		ENU1_018970	0.00262467
EDI_043290	0.00386598					EIN_186610	0.00385356		ENU1_019330	0.00262467
EDI_064230	0.00386598					EIN_222040	0.00385356		ENU1_020320	0.00262467
EDI_133350	0.00386598					EIN_223700	0.00385356		ENU1_022670	0.00262467
EDI_161600	0.00386598					EIN_226290	0.00385356		ENU1_024420	0.00262467
EDI_169920	0.00386598					EIN_250140	0.00385356		ENU1_024530	0.00262467
EDI_191950	0.00386598					EIN_251780	0.00385356		ENU1_024920	0.00262467
EDI_201870	0.00386598					EIN_268560	0.00385356		ENU1_025060	0.00262467
EDI_206770	0.00386598					EIN_269110	0.00385356		ENU1_026290	0.00262467
EDI_245230	0.00386598					EIN_273430	0.00385356		ENU1_028420	0.00262467
EDI_275800	0.00386598					EIN_309560	0.00385356		ENU1_029130	0.00262467
EDI_326140	0.00386598					EIN_340640	0.00385356		ENU1_031210	0.00262467
EDI_170856	0.00357961					EIN_345870	0.00385356		ENU1_032920	0.00262467
EDI_171338	0.00357961					EIN_379360	0.00385356		ENU1_033140	0.00262467
EDI_070870	0.00343643					EIN_399480	0.00385356		ENU1_037740	0.00262467
EDI_007440	0.00343643					EIN_430660	0.00385356		ENU1_038870	0.00262467
EDI_014180	0.00343643					EIN_467890	0.00385356		ENU1_039730	0.00262467
EDI_027640	0.00343643					EIN_484800	0.00385356		ENU1_040180	0.00262467
EDI_110190	0.00343643					EIN_496850	0.00385356		ENU1_040670	0.00262467
EDI_276270	0.00343643					EIN_498130	0.00385356		ENU1_041430	0.00262467
EDI_348910	0.00343643					EIN_051500	0.00256904		ENU1_053490	0.00262467
EDI_336350	0.00343643					EIN_175740	0.00256904		ENU1_054960	0.00262467
EDI_151280	0.00343643					EIN_179080	0.00256904		ENU1_055400	0.00262467
EDI_156830	0.00343643					EIN_185470	0.00256904		ENU1_055880	0.00262467
EDI_281560	0.00343643					EIN_002130	0.00256904		ENU1_056920	0.00262467
EDI_345240	0.00343643					EIN_005940	0.00256904		ENU1_059290	0.00262467
EDI_351310	0.00343643					EIN_016300	0.00256904		ENU1_071820	0.00262467
EDI_035200	0.00343643					EIN_019460	0.00256904		ENU1_071950	0.00262467
EDI_074160	0.00343643					EIN_020500	0.00256904		ENU1_073300	0.00262467
EDI_091840	0.00343643					EIN_020540	0.00256904		ENU1_073400	0.00262467
EDI_093430	0.00343643					EIN_026780	0.00256904		ENU1_077010	0.00262467
EDI_093760	0.00343643					EIN_047360	0.00256904		ENU1_078300	0.00262467
EDI_112570	0.00343643					EIN_051900	0.00256904		ENU1_080750	0.00262467
EDI_129860	0.00343643					EIN_054200	0.00256904		ENU1_081160	0.00262467
EDI_135450	0.00343643					EIN_054520	0.00256904		ENU1_083810	0.00262467
EDI_138110	0.00343643					EIN_057100	0.00256904		ENU1_085650	0.00262467
EDI_145840	0.00343643					EIN_060170	0.00256904		ENU1_088520	0.00262467
EDI_165730	0.00343643					EIN_065210	0.00256904		ENU1_088960	0.00262467
EDI_181320	0.00343643					EIN_065720	0.00256904		ENU1_090000	0.00262467
EDI_188570	0.00343643					EIN_078970	0.00256904		ENU1_091090	0.00262467
EDI_195570	0.00343643					EIN_079080	0.00256904		ENU1_095110	0.00262467
EDI_198960	0.00343643					EIN_079150	0.00256904		ENU1_096680	0.00262467
EDI_199290	0.00343643					EIN_079840	0.00256904		ENU1_097070	0.00262467
EDI_216990	0.00343643					EIN_081730	0.00256904		ENU1_097740	0.00262467
EDI_228910	0.00343643					EIN_083060	0.00256904		ENU1_107660	0.00262467
EDI_245330	0.00343643					EIN_084000	0.00256904		ENU1_107970	0.00262467
EDI_278440	0.00343643					EIN_085910	0.00256904		ENU1_109610	0.00262467
EDI_279680	0.00343643					EIN_085930	0.00256904		ENU1_109860	0.00262467
EDI_295260	0.00343643					EIN_093630	0.00256904		ENU1_112620	0.00262467
EDI_320700	0.00343643					EIN_094950	0.00256904		ENU1_115560	0.00262467
EDI_323950	0.00343643					EIN_097850	0.00256904		ENU1_116260	0.00262467
EDI_329980	0.00343643					EIN_097880	0.00256904		ENU1_117180	0.00262467
EDI_028230	0.00343643					EIN_117340	0.00256904		ENU1_117510	0.00262467
EDI_093370	0.00343643					EIN_124150	0.00256904		ENU1_118760	0.00262467
EDI_217910	0.00343643					EIN_129200	0.00256904		ENU1_122620	0.00262467
EDI_235000	0.00343643					EIN_131860	0.00256904		ENU1_124970	0.00262467
EDI_340890	0.00343643					EIN_145900	0.00256904		ENU1_124980	0.00262467
EDI_026730	0.00309278					EIN_155610	0.00256904		ENU1_125110	0.00262467
EDI_072480	0.00309278					EIN_171560	0.00256904		ENU1_127570	0.00262467
EDI_237740	0.00309278					EIN_174050	0.00256904		ENU1_128140	0.00262467
EDI_272030	0.00309278					EIN_186050	0.00256904		ENU1_129610	0.00262467
EDI_332580	0.00309278					EIN_207210	0.00256904		ENU1_132280	0.00262467
EDI_170509	0.00229095					EIN_215100	0.00256904		ENU1_134150	0.00262467
EDI_004500	0.00229095					EIN_215170	0.00256904		ENU1_135820	0.00262467
EDI_004530	0.00229095					EIN_222320	0.00256904		ENU1_136800	0.00262467
EDI_025800	0.00229095					EIN_224370	0.00256904		ENU1_138770	0.00262467
EDI_032570	0.00229095					EIN_224420	0.00256904		ENU1_141830	0.00262467
EDI_035120	0.00229095					EIN_224430	0.00256904		ENU1_144520	0.00262467
EDI_036790	0.00229095					EIN_226090	0.00256904		ENU1_145110	0.00262467
EDI_044900	0.00229095					EIN_226230	0.00256904		ENU1_147690	0.00262467
EDI_045100	0.00229095					EIN_226680	0.00256904		ENU1_156040	0.00262467
EDI_052200	0.00229095					EIN_227360	0.00256904		ENU1_156880	0.00262467
EDI_055940	0.00229095					EIN_227700	0.00256904		ENU1_157660	0.00262467
EDI_056010	0.00229095					EIN_239430	0.00256904		ENU1_162760	0.00262467
EDI_056800	0.00229095					EIN_251970	0.00256904		ENU1_164420	0.00262467
EDI_058260	0.00229095					EIN_253310	0.00256904		ENU1_164750	0.00262467
EDI_060790	0.00229095					EIN_267190	0.00256904		ENU1_166180	0.00262467
EDI_060940	0.00229095					EIN_268250	0.00256904		ENU1_166290	0.00262467
EDI_063860	0.00229095					EIN_268320	0.00256904		ENU1_169070	0.00262467
EDI_063900	0.00229095					EIN_281250	0.00256904		ENU1_176930	0.00262467
EDI_070090	0.00229095					EIN_283750	0.00256904		ENU1_180660	0.00262467
EDI_071540	0.00229095					EIN_306420	0.00256904		ENU1_181170	0.00262467
EDI_077320	0.00229095					EIN_315510	0.00256904		ENU1_182270	0.00262467
EDI_082410	0.00229095					EIN_316710	0.00256904		ENU1_187660	0.00262467
EDI_091050	0.00229095					EIN_328380	0.00256904		ENU1_187690	0.00262467
EDI_092540	0.00229095					EIN_345770	0.00256904		ENU1_189870	0.00262467
EDI_092890	0.00229095					EIN_359670	0.00256904		ENU1_190760	0.00262467
EDI_096010	0.00229095					EIN_369680	0.00256904		ENU1_191200	0.00262467
EDI_096250	0.00229095					EIN_370360	0.00256904		ENU1_194390	0.00262467
EDI_096400	0.00229095					EIN_372090	0.00256904		ENU1_200480	0.00262467
EDI_099270	0.00229095					EIN_372120	0.00256904		ENU1_201470	0.00262467
EDI_100440	0.00229095					EIN_372390	0.00256904		ENU1_204840	0.00262467
EDI_105690	0.00229095					EIN_377460	0.00256904		ENU1_211920	0.00262467
EDI_108880	0.00229095					EIN_378040	0.00256904		ENU1_213590	0.00262467
EDI_111430	0.00229095					EIN_378350	0.00256904		ENU1_214260	0.00262467
EDI_112730	0.00229095					EIN_378520	0.00256904		ENU1_214890	0.00262467
EDI_113080	0.00229095					EIN_380440	0.00256904		ENU1_001890	0.00262467
EDI_113230	0.00229095					EIN_381000	0.00256904		ENU1_058570	0.00262467
EDI_113290	0.00229095					EIN_381390	0.00256904		ENU1_042060	0.00262467
EDI_127060	0.00229095					EIN_381530	0.00256904		ENU1_086270	0.00262467
EDI_135380	0.00229095					EIN_386840	0.00256904		ENU1_001750	0.00262467
EDI_136720	0.00229095					EIN_390350	0.00256904		ENU1_011440	0.00262467
EDI_143670	0.00229095					EIN_390860	0.00256904		ENU1_080710	0.00262467
EDI_149100	0.00229095					EIN_399460	0.00256904		ENU1_089760	0.00262467
EDI_150860	0.00229095					EIN_410050	0.00256904		ENU1_154070	0.00262467
EDI_155460	0.00229095					EIN_418550	0.00256904		ENU1_036290	0.00262467
EDI_156120	0.00229095					EIN_425000	0.00256904		ENU1_040940	0.00262467
EDI_161960	0.00229095					EIN_429060	0.00256904		ENU1_042630	0.00262467
EDI_165700	0.00229095					EIN_429630	0.00256904		ENU1_045800	0.00262467
EDI_167710	0.00229095					EIN_429800	0.00256904		ENU1_052390	0.00262467
EDI_171730	0.00229095					EIN_485990	0.00256904		ENU1_139900	0.00262467
EDI_172520	0.00229095					EIN_492550	0.00256904		ENU1_154980	0.00262467
EDI_187130	0.00229095					EIN_495510	0.00256904		ENU1_164500	0.00262467
EDI_190850	0.00229095					EIN_497500	0.00256904		ENU1_164820	0.00262467
EDI_196270	0.00229095					EIN_031590	0.00256904		ENU1_167630	0.00262467
EDI_201790	0.00229095					EIN_052080	0.00256904		ENU1_173730	0.00262467
EDI_205440	0.00229095					EIN_053360	0.00256904		ENU1_189440	0.00262467
EDI_206870	0.00229095					EIN_248780	0.00256904		ENU1_189820	0.00262467
EDI_210350	0.00229095					EIN_284170	0.00256904		ENU1_183510	0.00262467
EDI_213620	0.00229095					EIN_371960	0.00256904		ENU1_006770	0
EDI_214530	0.00229095					EIN_485140	0.00256904		ENU1_009050	0
EDI_226120	0.00229095					EIN_064310	0.00192678		ENU1_014610	0
EDI_229960	0.00229095					EIN_080590	0.00192678		ENU1_033240	0
EDI_233970	0.00229095					EIN_170550	0.00192678		ENU1_034210	0
EDI_234990	0.00229095					EIN_173190	0.00192678		ENU1_036670	0
EDI_240040	0.00229095					EIN_283380	0.00192678		ENU1_080540	0
EDI_241620	0.00229095					EIN_291340	0.00192678		ENU1_088700	0
EDI_244410	0.00229095					EIN_327780	0.00192678		ENU1_090480	0
EDI_254030	0.00229095					EIN_327880	0.00192678		ENU1_101120	0
EDI_255800	0.00229095					EIN_371770	0.00192678		ENU1_120230	0
EDI_259610	0.00229095					EIN_379410	0.00192678		ENU1_131840	0
EDI_260590	0.00229095					EIN_403610	0.00192678		ENU1_132480	0
EDI_260650	0.00229095					EIN_409130	0.00192678		ENU1_154970	0
EDI_271690	0.00229095					EIN_409780	0.00192678		ENU1_165530	0
EDI_275790	0.00229095					EIN_475600	0.00192678		ENU1_169700	0
EDI_279580	0.00229095					EIN_058350	0.00192678		ENU1_197780	0
EDI_284260	0.00229095					EIN_275250	0.00192678		ENU1_212350	0
EDI_302380	0.00229095					EIN_061230	0.00192678
EDI_306160	0.00229095					EIN_080410	0.00192678
EDI_308810	0.00229095					EIN_176020	0.00192678
EDI_313250	0.00229095					EIN_183900	0.00192678
EDI_318670	0.00229095					EIN_403110	0.00192678
EDI_320690	0.00229095					EIN_409060	0.00192678
EDI_320920	0.00229095					EIN_525580	0.00192678
EDI_322460	0.00229095					EIN_080680	0.00192678
EDI_326260	0.00229095					EIN_117970	0.00192678
EDI_333940	0.00229095					EIN_172490	0.00192678
EDI_335030	0.00229095					EIN_176350	0.00192678
EDI_335140	0.00229095					EIN_228290	0.00192678
EDI_337350	0.00229095					EIN_249270	0.00192678
EDI_337480	0.00229095					EIN_268220	0.00192678
EDI_338690	0.00229095					EIN_379780	0.00192678
EDI_339930	0.00229095					EIN_380900	0.00192678
EDI_340680	0.00229095					EIN_058600	0.00192678
EDI_340740	0.00229095					EIN_369710	0.00192678
EDI_341920	0.00229095					EIN_404450	0.00192678
EDI_343720	0.00229095					EIN_487610	0.00192678
EDI_343790	0.00229095					EIN_284080	0.00192678
EDI_344630	0.00229095					EIN_249160	0.00192678
EDI_032990	0.00171821					EIN_064990	0.00192678
EDI_092370	0.00171821					EIN_410940	0.00192678
EDI_096960	0.00171821					EIN_016630	0.00192678
EDI_135420	0.00171821					EIN_019900	0.00192678
EDI_146090	0.00171821					EIN_020650	0.00192678
EDI_165680	0.00171821					EIN_025970	0.00192678
EDI_188590	0.00171821					EIN_034120	0.00192678
EDI_208210	0.00171821					EIN_044320	0.00192678
EDI_219210	0.00171821					EIN_046690	0.00192678
EDI_237770	0.00171821					EIN_051650	0.00192678
EDI_278130	0.00171821					EIN_053540	0.00192678
EDI_281140	0.00171821					EIN_054230	0.00192678
EDI_284960	0.00171821					EIN_064640	0.00192678
EDI_000680	0.00171821					EIN_064810	0.00192678
EDI_051880	0.00171821					EIN_080890	0.00192678
EDI_076220	0.00171821					EIN_083770	0.00192678
EDI_248350	0.00171821					EIN_086720	0.00192678
EDI_297980	0.00171821					EIN_086900	0.00192678
EDI_298310	0.00171821					EIN_087010	0.00192678
EDI_169939	0.00171821					EIN_092160	0.00192678
EDI_170303	0.00171821					EIN_095990	0.00192678
EDI_170304	0.00171821					EIN_114230	0.00192678
EDI_170305	0.00171821					EIN_117310	0.00192678
EDI_170306	0.00171821					EIN_118160	0.00192678
EDI_170314	0.00171821					EIN_145800	0.00192678
EDI_170158	0.00171821					EIN_145870	0.00192678
EDI_170159	0.00171821					EIN_146170	0.00192678
EDI_171771	0.00171821					EIN_153250	0.00192678
EDI_171772	0.00171821					EIN_154880	0.00192678
EDI_171941	0.00171821					EIN_162440	0.00192678
EDI_171033	0.00171821					EIN_169580	0.00192678
EDI_171915	0.00171821					EIN_171860	0.00192678
EDI_004490	0.00171821					EIN_172330	0.00192678
EDI_007470	0.00171821					EIN_172520	0.00192678
EDI_009660	0.00171821					EIN_175580	0.00192678
EDI_012580	0.00171821					EIN_175720	0.00192678
EDI_012660	0.00171821					EIN_177950	0.00192678
EDI_014130	0.00171821					EIN_184200	0.00192678
EDI_016580	0.00171821					EIN_187940	0.00192678
EDI_016650	0.00171821					EIN_224650	0.00192678
EDI_018020	0.00171821					EIN_227320	0.00192678
EDI_021960	0.00171821					EIN_227730	0.00192678
EDI_024080	0.00171821					EIN_232880	0.00192678
EDI_026490	0.00171821					EIN_248230	0.00192678
EDI_026840	0.00171821					EIN_249840	0.00192678
EDI_027670	0.00171821					EIN_250370	0.00192678
EDI_030490	0.00171821					EIN_250900	0.00192678
EDI_031900	0.00171821					EIN_253350	0.00192678
EDI_033780	0.00171821					EIN_267210	0.00192678
EDI_037820	0.00171821					EIN_268390	0.00192678
EDI_038460	0.00171821					EIN_273660	0.00192678
EDI_044950	0.00171821					EIN_274720	0.00192678
EDI_049440	0.00171821					EIN_281620	0.00192678
EDI_059370	0.00171821					EIN_281660	0.00192678
EDI_059940	0.00171821					EIN_283590	0.00192678
EDI_060430	0.00171821					EIN_284140	0.00192678
EDI_061500	0.00171821					EIN_309340	0.00192678
EDI_070600	0.00171821					EIN_312890	0.00192678
EDI_070720	0.00171821					EIN_313280	0.00192678
EDI_070740	0.00171821					EIN_345880	0.00192678
EDI_071580	0.00171821					EIN_359900	0.00192678
EDI_074360	0.00171821					EIN_369310	0.00192678
EDI_076180	0.00171821					EIN_374120	0.00192678
EDI_085850	0.00171821					EIN_374260	0.00192678
EDI_092810	0.00171821					EIN_375620	0.00192678
EDI_093670	0.00171821					EIN_379730	0.00192678
EDI_093720	0.00171821					EIN_381360	0.00192678
EDI_106720	0.00171821					EIN_381380	0.00192678
EDI_106780	0.00171821					EIN_386240	0.00192678
EDI_107320	0.00171821					EIN_388060	0.00192678
EDI_108560	0.00171821					EIN_389930	0.00192678
EDI_109490	0.00171821					EIN_398100	0.00192678
EDI_109650	0.00171821					EIN_403090	0.00192678
EDI_110610	0.00171821					EIN_405280	0.00192678
EDI_113170	0.00171821					EIN_409700	0.00192678
EDI_116960	0.00171821					EIN_418470	0.00192678
EDI_125480	0.00171821					EIN_418600	0.00192678
EDI_128700	0.00171821					EIN_425430	0.00192678
EDI_129200	0.00171821					EIN_429530	0.00192678
EDI_129450	0.00171821					EIN_430460	0.00192678
EDI_134010	0.00171821					EIN_430500	0.00192678
EDI_134610	0.00171821					EIN_445100	0.00192678
EDI_135180	0.00171821					EIN_468220	0.00192678
EDI_135530	0.00171821					EIN_468660	0.00192678
EDI_139050	0.00171821					EIN_469550	0.00192678
EDI_139520	0.00171821					EIN_469660	0.00192678
EDI_145950	0.00171821					EIN_469870	0.00192678
EDI_152290	0.00171821					EIN_474280	0.00192678
EDI_156110	0.00171821					EIN_474470	0.00192678
EDI_165930	0.00171821					EIN_475920	0.00192678
EDI_169580	0.00171821					EIN_485560	0.00192678
EDI_171020	0.00171821					EIN_487720	0.00192678
EDI_178050	0.00171821					EIN_487950	0.00192678
EDI_185060	0.00171821					EIN_491000	0.00192678
EDI_186600	0.00171821					EIN_493120	0.00192678
EDI_186630	0.00171821					EIN_497000	0.00192678
EDI_187060	0.00171821					EIN_498400	0.00192678
EDI_196620	0.00171821					EIN_498880	0.00192678
EDI_198820	0.00171821					EIN_064720	0.00192678
EDI_199130	0.00171821					EIN_079420	0.00192678
EDI_201330	0.00171821					EIN_238850	0.00192678
EDI_201750	0.00171821					EIN_096250	0.00192678
EDI_202200	0.00171821					EIN_425090	0.00192678
EDI_202210	0.00171821					EIN_406320	0.00192678
EDI_226730	0.00171821					EIN_044380	0
EDI_227600	0.00171821					EIN_114930	0
EDI_229600	0.00171821					EIN_172680	0
EDI_231840	0.00171821					EIN_247620	0
EDI_233890	0.00171821					EIN_274880	0
EDI_233940	0.00171821					EIN_319820	0
EDI_236760	0.00171821					EIN_359680	0
EDI_237510	0.00171821					EIN_371660	0
EDI_237950	0.00171821					EIN_374310	0
EDI_245730	0.00171821					EIN_379400	0
EDI_246460	0.00171821					EIN_389850	0
EDI_259460	0.00171821					EIN_399710	0
EDI_263660	0.00171821
EDI_265860	0.00171821
EDI_272020	0.00171821
EDI_281020	0.00171821
EDI_282700	0.00171821
EDI_285530	0.00171821
EDI_289460	0.00171821
EDI_291390	0.00171821
EDI_292240	0.00171821
EDI_294750	0.00171821
EDI_295250	0.00171821
EDI_300740	0.00171821
EDI_308630	0.00171821
EDI_310540	0.00171821
EDI_315850	0.00171821
EDI_318630	0.00171821
EDI_325510	0.00171821
EDI_325560	0.00171821
EDI_330430	0.00171821
EDI_331000	0.00171821
EDI_334700	0.00171821
EDI_338210	0.00171821
EDI_338230	0.00171821
EDI_338390	0.00171821
EDI_343710	0.00171821
EDI_343730	0.00171821
EDI_023890	0.00171821
EDI_025510	0.00171821
EDI_026550	0.00171821
EDI_058230	0.00171821
EDI_062850	0.00171821
EDI_129560	0.00171821
EDI_150900	0.00171821
EDI_165190	0.00171821
EDI_217980	0.00171821
EDI_242810	0.00171821
EDI_273020	0.00171821
EDI_335240	0.00171821
EDI_234570	0.00171821
EDI_251480	0.00171821
EDI_263630	0.00171821
EDI_271040	0.00171821
EDI_317110	0.00171821
EDI_326660	0.00171821
EDI_339370	0.00171821
EDI_031930	0
EDI_035180	0
EDI_092490	0
EDI_096270	0
EDI_167780	0
EDI_170054	0
EDI_170070	0
EDI_170364	0
EDI_170478	0
EDI_170657	0
EDI_170717	0
EDI_170815	0
EDI_171947	0
EDI_180060	0
EDI_183810	0
EDI_252580	0
EDI_252920	0
EDI_315950	0

## Sheet: Degree centrality
Supplementary Table 4. Main topological measures
We present the results for each of the topological measurements on each sheet.
Degree centrality are shown for all genes in each genome
E. dispar			E. histolytica			E. invadens			E. nuttalli
Gene	Degree		Gene	Degree centrality		Gene	Degree		Gene	Degree
EDI_297980	0.491409		EHI_044890	0.554545		EIN_249270	0.49711		ENU1_120230	0.511811
EDI_180060	0.484536		EHI_020290	0.172727		EIN_371660	0.483622		ENU1_027490	0.333333
EDI_246520	0.286942		EHI_048150	0.136364		EIN_486510	0.279383		ENU1_036670	0.154856
EDI_252920	0.121993		EHI_168220	0.1		EIN_172680	0.088632		ENU1_165530	0.107612
EDI_096270	0.0824742		EHI_110010	0.0954545		EIN_044380	0.0635838		ENU1_169700	0.0892388
EDI_035180	0.0584192		EHI_073570	0.0363636		EIN_059070	0.0500963		ENU1_088700	0.0787402
EDI_350740	0.0532646		EHI_142140	0.0318182		EIN_207540	0.0366089		ENU1_193100	0.0656168
EDI_315950	0.0189003		EHI_119320	0.0227273		EIN_114930	0.026975		ENU1_009050	0.0288714
EDI_336350	0.0154639		EHI_112050	0.0181818		EIN_359680	0.0231214		ENU1_182240	0.0262467
EDI_170054	0.0154639		EHI_131470	0.0181818		EIN_474470	0.0231214		ENU1_214880	0.015748
EDI_092490	0.0137457		EHI_054140	0.0181818		EIN_095830	0.017341		ENU1_090480	0.015748
EDI_107330	0.0120275		EHI_017670	0.0136364		EIN_274880	0.0154143		ENU1_083580	0.0131234
EDI_170657	0.0103093		EHI_010070	0.0136364		EIN_389850	0.0154143		ENU1_033240	0.0131234
EDI_247830	0.00859107		EHI_022980	0.0136364		EIN_275250	0.0134875		ENU1_044440	0.0104987
EDI_251390	0.00859107		EHI_122780	0.0136364		EIN_096050	0.0134875		ENU1_205500	0.0104987
EDI_317200	0.00859107		EHI_023300	0.0136364		EIN_224310	0.0134875		ENU1_029730	0.0104987
EDI_012690	0.00859107		EHI_193510	0.0136364		EIN_269060	0.0115607		ENU1_030320	0.0104987
EDI_306130	0.00859107		EHI_186350	0.0136364		EIN_151130	0.00963391		ENU1_046260	0.0104987
EDI_335200	0.00859107		EHI_199590	0.0136364		EIN_227290	0.00963391		ENU1_071960	0.0104987
EDI_183810	0.00859107		EHI_126270	0.0136364		EIN_052270	0.00963391		ENU1_074940	0.0104987
EDI_203270	0.00687285		EHI_137000	0.0136364		EIN_186540	0.00963391		ENU1_095070	0.0104987
EDI_298540	0.00687285		EHI_148350	0.0136364		EIN_179900	0.00963391		ENU1_104850	0.0104987
EDI_332330	0.00687285		EHI_002130	0.00909091		EIN_310240	0.00963391		ENU1_169480	0.0104987
EDI_044200	0.00687285		EHI_005870	0.00909091		EIN_081190	0.00770713		ENU1_183990	0.0104987
EDI_011730	0.00687285		EHI_009240	0.00909091		EIN_223320	0.00770713		ENU1_195290	0.0104987
EDI_038430	0.00687285		EHI_075660	0.00909091		EIN_316570	0.00770713		ENU1_199940	0.0104987
EDI_110690	0.00687285		EHI_079180	0.00909091		EIN_058350	0.00770713		ENU1_201320	0.0104987
EDI_123580	0.00687285		EHI_091060	0.00909091		EIN_030900	0.00770713		ENU1_131840	0.0104987
EDI_158700	0.00687285		EHI_098570	0.00909091		EIN_057090	0.00770713		ENU1_007920	0.00787402
EDI_228210	0.00687285		EHI_103300	0.00909091		EIN_226140	0.00770713		ENU1_213980	0.00787402
EDI_170070	0.00687285		EHI_117940	0.00909091		EIN_058760	0.00770713		ENU1_002540	0.00787402
EDI_170158	0.00687285		EHI_119340	0.00909091		EIN_315890	0.00770713		ENU1_042050	0.00787402
EDI_170159	0.00687285		EHI_124870	0.00909091		EIN_430860	0.00770713		ENU1_050980	0.00787402
EDI_171036	0.00687285		EHI_126220	0.00909091		EIN_030720	0.00578035		ENU1_071720	0.00787402
EDI_026090	0.00687285		EHI_136380	0.00909091		EIN_074260	0.00578035		ENU1_072750	0.00787402
EDI_153790	0.00687285		EHI_144610	0.00909091		EIN_084160	0.00578035		ENU1_076180	0.00787402
EDI_169900	0.00687285		EHI_152110	0.00909091		EIN_371930	0.00578035		ENU1_081900	0.00787402
EDI_190470	0.00687285		EHI_155420	0.00909091		EIN_378190	0.00578035		ENU1_091700	0.00787402
EDI_247890	0.00687285		EHI_162210	0.00909091		EIN_227420	0.00578035		ENU1_112890	0.00787402
EDI_306280	0.00687285		EHI_164850	0.00909091		EIN_126130	0.00578035		ENU1_130590	0.00787402
EDI_324350	0.00515464		EHI_179390	0.00909091		EIN_496870	0.00578035		ENU1_138310	0.00787402
EDI_015750	0.00515464		EHI_182850	0.00909091		EIN_129190	0.00578035		ENU1_141230	0.00787402
EDI_053710	0.00515464		EHI_188180	0.00909091		EIN_150900	0.00578035		ENU1_142200	0.00787402
EDI_061560	0.00515464		EHI_198950	0.00909091		EIN_469390	0.00578035		ENU1_157590	0.00787402
EDI_110210	0.00515464		EHI_200770	0.00909091		EIN_022210	0.00578035		ENU1_184490	0.00787402
EDI_135230	0.00515464		EHI_000610	0.00909091		EIN_083090	0.00578035		ENU1_188590	0.00787402
EDI_185830	0.00515464		EHI_004400	0.00909091		EIN_097670	0.00578035		ENU1_192430	0.00787402
EDI_271660	0.00515464		EHI_007940	0.00909091		EIN_129370	0.00578035		ENU1_198740	0.00787402
EDI_242330	0.00515464		EHI_031220	0.00909091		EIN_152840	0.00578035		ENU1_062050	0.00787402
EDI_345280	0.00515464		EHI_056460	0.00909091		EIN_174470	0.00578035		ENU1_037140	0.00787402
EDI_034680	0.00515464		EHI_062840	0.00909091		EIN_222960	0.00578035		ENU1_038660	0.00787402
EDI_053040	0.00515464		EHI_097620	0.00909091		EIN_282280	0.00578035		ENU1_070630	0.00787402
EDI_099550	0.00515464		EHI_098810	0.00909091		EIN_335560	0.00578035		ENU1_035420	0.00787402
EDI_128980	0.00515464		EHI_104360	0.00909091		EIN_344910	0.00578035		ENU1_101120	0.00787402
EDI_132060	0.00515464		EHI_120890	0.00909091		EIN_345740	0.00578035		ENU1_161380	0.00787402
EDI_168360	0.00515464		EHI_123240	0.00909091		EIN_370990	0.00578035		ENU1_197780	0.00787402
EDI_172360	0.00515464		EHI_136150	0.00909091		EIN_371130	0.00578035		ENU1_006770	0.00524934
EDI_190710	0.00515464		EHI_141890	0.00909091		EIN_405740	0.00578035		ENU1_050700	0.00524934
EDI_214470	0.00515464		EHI_147570	0.00909091		EIN_485730	0.00578035		ENU1_047530	0.00524934
EDI_221110	0.00515464		EHI_148270	0.00909091		EIN_492960	0.00578035		ENU1_211890	0.00524934
EDI_233930	0.00515464		EHI_169820	0.00909091		EIN_508930	0.00578035		ENU1_014610	0.00524934
EDI_251540	0.00515464		EHI_169910	0.00909091		EIN_345850	0.00578035		ENU1_020440	0.00524934
EDI_268390	0.00515464		EHI_192810	0.00909091		EIN_425060	0.00578035		ENU1_013230	0.00524934
EDI_272930	0.00515464		EHI_040320	0.00909091		EIN_016070	0.00578035		ENU1_014490	0.00524934
EDI_277980	0.00515464		EHI_060400	0.00909091		EIN_016410	0.00578035		ENU1_017250	0.00524934
EDI_281410	0.00515464		EHI_150370	0.00909091		EIN_016620	0.00578035		ENU1_025380	0.00524934
EDI_286990	0.00515464		EHI_093770	0.00909091		EIN_048190	0.00578035		ENU1_030250	0.00524934
EDI_289740	0.00515464		EHI_098070	0.00909091		EIN_060160	0.00578035		ENU1_033120	0.00524934
EDI_331010	0.00515464		EHI_142060	0.00909091		EIN_063200	0.00578035		ENU1_033960	0.00524934
EDI_171062	0.00515464		EHI_009610	0.00454545		EIN_065700	0.00578035		ENU1_034580	0.00524934
EDI_171823	0.00515464		EHI_001090	0.00454545		EIN_082330	0.00578035		ENU1_037020	0.00524934
EDI_171824	0.00515464		EHI_099820	0.00454545		EIN_096280	0.00578035		ENU1_040710	0.00524934
EDI_171825	0.00515464		EHI_004750	0.00454545		EIN_097190	0.00578035		ENU1_042410	0.00524934
EDI_170178	0.00515464		EHI_006900	0.00454545		EIN_097530	0.00578035		ENU1_045590	0.00524934
EDI_008980	0.00515464		EHI_013300	0.00454545		EIN_098570	0.00578035		ENU1_053840	0.00524934
EDI_010970	0.00515464		EHI_054260	0.00454545		EIN_118190	0.00578035		ENU1_065050	0.00524934
EDI_016560	0.00515464		EHI_070720	0.00454545		EIN_134190	0.00578035		ENU1_065400	0.00524934
EDI_023910	0.00515464		EHI_110570	0.00454545		EIN_134950	0.00578035		ENU1_066080	0.00524934
EDI_025670	0.00515464		EHI_118150	0.00454545		EIN_151900	0.00578035		ENU1_067490	0.00524934
EDI_031150	0.00515464		EHI_124880	0.00454545		EIN_155140	0.00578035		ENU1_073980	0.00524934
EDI_035230	0.00515464		EHI_131080	0.00454545		EIN_165130	0.00578035		ENU1_074000	0.00524934
EDI_078660	0.00515464		EHI_199620	0.00454545		EIN_174070	0.00578035		ENU1_074180	0.00524934
EDI_083730	0.00515464		EHI_000300	0.00454545		EIN_223260	0.00578035		ENU1_075620	0.00524934
EDI_091710	0.00515464		EHI_003010	0.00454545		EIN_223300	0.00578035		ENU1_081680	0.00524934
EDI_092840	0.00515464		EHI_006170	0.00454545		EIN_226160	0.00578035		ENU1_083350	0.00524934
EDI_100200	0.00515464		EHI_007920	0.00454545		EIN_226830	0.00578035		ENU1_086540	0.00524934
EDI_100630	0.00515464		EHI_008030	0.00454545		EIN_229670	0.00578035		ENU1_107650	0.00524934
EDI_102160	0.00515464		EHI_008240	0.00454545		EIN_267650	0.00578035		ENU1_111690	0.00524934
EDI_112430	0.00515464		EHI_010030	0.00454545		EIN_296940	0.00578035		ENU1_117850	0.00524934
EDI_115400	0.00515464		EHI_036530	0.00454545		EIN_311780	0.00578035		ENU1_127110	0.00524934
EDI_125310	0.00515464		EHI_038570	0.00454545		EIN_359830	0.00578035		ENU1_127140	0.00524934
EDI_130130	0.00515464		EHI_040700	0.00454545		EIN_373300	0.00578035		ENU1_128720	0.00524934
EDI_166170	0.00515464		EHI_045260	0.00454545		EIN_380430	0.00578035		ENU1_136060	0.00524934
EDI_166190	0.00515464		EHI_046690	0.00454545		EIN_403120	0.00578035		ENU1_140240	0.00524934
EDI_172620	0.00515464		EHI_049920	0.00454545		EIN_407700	0.00578035		ENU1_142800	0.00524934
EDI_174890	0.00515464		EHI_050830	0.00454545		EIN_411000	0.00578035		ENU1_146090	0.00524934
EDI_174930	0.00515464		EHI_050990	0.00454545		EIN_418080	0.00578035		ENU1_146740	0.00524934
EDI_180790	0.00515464		EHI_068250	0.00454545		EIN_425340	0.00578035		ENU1_146800	0.00524934
EDI_198780	0.00515464		EHI_068580	0.00454545		EIN_430850	0.00578035		ENU1_148170	0.00524934
EDI_202910	0.00515464		EHI_074020	0.00454545		EIN_468300	0.00578035		ENU1_149330	0.00524934
EDI_203310	0.00515464		EHI_076840	0.00454545		EIN_525320	0.00578035		ENU1_150500	0.00524934
EDI_209090	0.00515464		EHI_078230	0.00454545		EIN_487000	0.00578035		ENU1_165670	0.00524934
EDI_214490	0.00515464		EHI_078710	0.00454545		EIN_284080	0.00578035		ENU1_170050	0.00524934
EDI_245890	0.00515464		EHI_092280	0.00454545		EIN_399710	0.00578035		ENU1_173680	0.00524934
EDI_249300	0.00515464		EHI_092730	0.00454545		EIN_064650	0.00385356		ENU1_176320	0.00524934
EDI_256950	0.00515464		EHI_093570	0.00454545		EIN_113610	0.00385356		ENU1_186520	0.00524934
EDI_272010	0.00515464		EHI_098550	0.00454545		EIN_277250	0.00385356		ENU1_189830	0.00524934
EDI_276990	0.00515464		EHI_100270	0.00454545		EIN_281920	0.00385356		ENU1_193210	0.00524934
EDI_289560	0.00515464		EHI_100490	0.00454545		EIN_341910	0.00385356		ENU1_194160	0.00524934
EDI_293780	0.00515464		EHI_106680	0.00454545		EIN_359880	0.00385356		ENU1_200590	0.00524934
EDI_311840	0.00515464		EHI_108640	0.00454545		EIN_411040	0.00385356		ENU1_208320	0.00524934
EDI_311980	0.00515464		EHI_110150	0.00454545		EIN_461600	0.00385356		ENU1_211510	0.00524934
EDI_324330	0.00515464		EHI_111740	0.00454545		EIN_491160	0.00385356		ENU1_213200	0.00524934
EDI_335000	0.00515464		EHI_115380	0.00454545		EIN_502060	0.00385356		ENU1_214300	0.00524934
EDI_336300	0.00515464		EHI_118640	0.00454545		EIN_051500	0.00385356		ENU1_022710	0.00524934
EDI_338230	0.00515464		EHI_118670	0.00454545		EIN_054620	0.00385356		ENU1_027750	0.00524934
EDI_348880	0.00515464		EHI_118700	0.00454545		EIN_092130	0.00385356		ENU1_056690	0.00524934
EDI_016590	0.00515464		EHI_118880	0.00454545		EIN_128700	0.00385356		ENU1_068590	0.00524934
EDI_139190	0.00515464		EHI_118910	0.00454545		EIN_044490	0.00385356		ENU1_085090	0.00524934
EDI_238100	0.00515464		EHI_121470	0.00454545		EIN_371610	0.00385356		ENU1_112870	0.00524934
EDI_253080	0.00515464		EHI_122850	0.00454545		EIN_169340	0.00385356		ENU1_172580	0.00524934
EDI_270250	0.00515464		EHI_124480	0.00454545		EIN_018650	0.00385356		ENU1_182840	0.00524934
EDI_297280	0.00515464		EHI_125800	0.00454545		EIN_092100	0.00385356		ENU1_190060	0.00524934
EDI_315780	0.00515464		EHI_126920	0.00454545		EIN_117940	0.00385356		ENU1_193510	0.00524934
EDI_043490	0.00343643		EHI_127020	0.00454545		EIN_133860	0.00385356		ENU1_199110	0.00524934
EDI_052220	0.00343643		EHI_129820	0.00454545		EIN_359780	0.00385356		ENU1_212930	0.00524934
EDI_155450	0.00343643		EHI_132880	0.00454545		EIN_369760	0.00385356		ENU1_080540	0.00524934
EDI_198980	0.00343643		EHI_136170	0.00454545		EIN_371020	0.00385356		ENU1_024680	0.00524934
EDI_228770	0.00343643		EHI_138790	0.00454545		EIN_378020	0.00385356		ENU1_047990	0.00524934
EDI_249350	0.00343643		EHI_141860	0.00454545		EIN_469630	0.00385356		ENU1_061830	0.00524934
EDI_315500	0.00343643		EHI_147470	0.00454545		EIN_497860	0.00385356		ENU1_062250	0.00524934
EDI_070870	0.00343643		EHI_150390	0.00454545		EIN_179080	0.00385356		ENU1_085660	0.00524934
EDI_007440	0.00343643		EHI_151300	0.00454545		EIN_185470	0.00385356		ENU1_092150	0.00524934
EDI_014180	0.00343643		EHI_151310	0.00454545		EIN_135010	0.00385356		ENU1_145280	0.00524934
EDI_027640	0.00343643		EHI_152330	0.00454545		EIN_247620	0.00385356		ENU1_171950	0.00524934
EDI_049570	0.00343643		EHI_152700	0.00454545		EIN_005800	0.00385356		ENU1_184860	0.00524934
EDI_074350	0.00343643		EHI_153110	0.00454545		EIN_018240	0.00385356		ENU1_017260	0.00524934
EDI_096120	0.00343643		EHI_153260	0.00454545		EIN_018370	0.00385356		ENU1_052650	0.00524934
EDI_110190	0.00343643		EHI_155220	0.00454545		EIN_018620	0.00385356		ENU1_057860	0.00524934
EDI_276270	0.00343643		EHI_155570	0.00454545		EIN_020080	0.00385356		ENU1_062630	0.00524934
EDI_282670	0.00343643		EHI_155780	0.00454545		EIN_026410	0.00385356		ENU1_064940	0.00524934
EDI_348910	0.00343643		EHI_156200	0.00454545		EIN_026930	0.00385356		ENU1_068120	0.00524934
EDI_169939	0.00343643		EHI_156700	0.00454545		EIN_031460	0.00385356		ENU1_071250	0.00524934
EDI_170364	0.00343643		EHI_158110	0.00454545		EIN_046660	0.00385356		ENU1_099870	0.00524934
EDI_170815	0.00343643		EHI_167720	0.00454545		EIN_046990	0.00385356		ENU1_140660	0.00524934
EDI_004700	0.00343643		EHI_170060	0.00454545		EIN_052570	0.00385356		ENU1_153590	0.00524934
EDI_008400	0.00343643		EHI_175050	0.00454545		EIN_053190	0.00385356		ENU1_156730	0.00524934
EDI_025140	0.00343643		EHI_175440	0.00454545		EIN_054570	0.00385356		ENU1_164460	0.00524934
EDI_026690	0.00343643		EHI_178740	0.00454545		EIN_055880	0.00385356		ENU1_196170	0.00524934
EDI_036630	0.00343643		EHI_179200	0.00454545		EIN_056880	0.00385356		ENU1_214010	0.00524934
EDI_044820	0.00343643		EHI_185290	0.00454545		EIN_056890	0.00385356		ENU1_132480	0.00524934
EDI_046660	0.00343643		EHI_187260	0.00454545		EIN_059510	0.00385356		ENU1_154950	0.00524934
EDI_049880	0.00343643		EHI_192100	0.00454545		EIN_059680	0.00385356		ENU1_013610	0.00262467
EDI_051380	0.00343643		EHI_197020	0.00454545		EIN_065950	0.00385356		ENU1_039840	0.00262467
EDI_059960	0.00343643		EHI_198010	0.00454545		EIN_080240	0.00385356		ENU1_048960	0.00262467
EDI_060370	0.00343643		EHI_198750	0.00454545		EIN_080720	0.00385356		ENU1_109750	0.00262467
EDI_061590	0.00343643		EHI_199160	0.00454545		EIN_081660	0.00385356		ENU1_131050	0.00262467
EDI_067450	0.00343643		EHI_007960	0.00454545		EIN_082580	0.00385356		ENU1_163770	0.00262467
EDI_070710	0.00343643		EHI_013870	0.00454545		EIN_086610	0.00385356		ENU1_198580	0.00262467
EDI_070950	0.00343643		EHI_035080	0.00454545		EIN_086780	0.00385356		ENU1_001580	0.00262467
EDI_074290	0.00343643		EHI_052160	0.00454545		EIN_087220	0.00385356		ENU1_008420	0.00262467
EDI_075870	0.00343643		EHI_062730	0.00454545		EIN_095510	0.00385356		ENU1_014740	0.00262467
EDI_076330	0.00343643		EHI_073170	0.00454545		EIN_096110	0.00385356		ENU1_018000	0.00262467
EDI_077080	0.00343643		EHI_088040	0.00454545		EIN_118030	0.00385356		ENU1_022100	0.00262467
EDI_077790	0.00343643		EHI_103600	0.00454545		EIN_134970	0.00385356		ENU1_029250	0.00262467
EDI_077830	0.00343643		EHI_105870	0.00454545		EIN_151770	0.00385356		ENU1_045580	0.00262467
EDI_082610	0.00343643		EHI_118030	0.00454545		EIN_154450	0.00385356		ENU1_047280	0.00262467
EDI_083870	0.00343643		EHI_118720	0.00454545		EIN_154470	0.00385356		ENU1_048230	0.00262467
EDI_091830	0.00343643		EHI_124460	0.00454545		EIN_155630	0.00385356		ENU1_054060	0.00262467
EDI_092380	0.00343643		EHI_125910	0.00454545		EIN_162220	0.00385356		ENU1_057420	0.00262467
EDI_092980	0.00343643		EHI_134610	0.00454545		EIN_164960	0.00385356		ENU1_067370	0.00262467
EDI_100360	0.00343643		EHI_142000	0.00454545		EIN_165150	0.00385356		ENU1_068690	0.00262467
EDI_103200	0.00343643		EHI_145050	0.00454545		EIN_170540	0.00385356		ENU1_076170	0.00262467
EDI_112580	0.00343643		EHI_169630	0.00454545		EIN_172800	0.00385356		ENU1_076330	0.00262467
EDI_116480	0.00343643		EHI_175090	0.00454545		EIN_173560	0.00385356		ENU1_088680	0.00262467
EDI_117080	0.00343643		EHI_178940	0.00454545		EIN_173610	0.00385356		ENU1_089980	0.00262467
EDI_129290	0.00343643		EHI_180000	0.00454545		EIN_175650	0.00385356		ENU1_092190	0.00262467
EDI_130820	0.00343643		EHI_024230	0.00454545		EIN_178380	0.00385356		ENU1_095820	0.00262467
EDI_130860	0.00343643		EHI_160930	0.00454545		EIN_181630	0.00385356		ENU1_099400	0.00262467
EDI_134810	0.00343643		EHI_054240	0.00454545		EIN_183240	0.00385356		ENU1_102950	0.00262467
EDI_139500	0.00343643		EHI_129950	0.00454545		EIN_185790	0.00385356		ENU1_107870	0.00262467
EDI_141460	0.00343643		EHI_096560	0.00454545		EIN_186600	0.00385356		ENU1_122080	0.00262467
EDI_143690	0.00343643		EHI_131120	0.00454545		EIN_186960	0.00385356		ENU1_123080	0.00262467
EDI_144630	0.00343643		EHI_196890	0.00454545		EIN_187350	0.00385356		ENU1_133360	0.00262467
EDI_146140	0.00343643		EHI_140330	0.00454545		EIN_187810	0.00385356		ENU1_134560	0.00262467
EDI_147050	0.00343643		EHI_068330	0.00454545		EIN_197390	0.00385356		ENU1_136040	0.00262467
EDI_150840	0.00343643		EHI_086080	0.00454545		EIN_222710	0.00385356		ENU1_136850	0.00262467
EDI_151280	0.00343643		EHI_103530	0.00454545		EIN_223280	0.00385356		ENU1_145260	0.00262467
EDI_154520	0.00343643		EHI_106350	0.00454545		EIN_223650	0.00385356		ENU1_146790	0.00262467
EDI_156830	0.00343643		EHI_111050	0.00454545		EIN_226780	0.00385356		ENU1_147710	0.00262467
EDI_167510	0.00343643		EHI_119910	0.00454545		EIN_227090	0.00385356		ENU1_153470	0.00262467
EDI_167560	0.00343643		EHI_136490	0.00454545		EIN_227260	0.00385356		ENU1_157620	0.00262467
EDI_168450	0.00343643		EHI_178770	0.00454545		EIN_229380	0.00385356		ENU1_163470	0.00262467
EDI_171550	0.00343643		EHI_192480	0.00454545		EIN_230180	0.00385356		ENU1_181000	0.00262467
EDI_174530	0.00343643		EHI_198560	0.00454545		EIN_230790	0.00385356		ENU1_184600	0.00262467
EDI_178040	0.00343643		EHI_010620	0.00454545		EIN_246900	0.00385356		ENU1_189760	0.00262467
EDI_187160	0.00343643		EHI_172750	0.00454545		EIN_249110	0.00385356		ENU1_197120	0.00262467
EDI_187830	0.00343643		EHI_194860	0.00454545		EIN_252450	0.00385356		ENU1_200140	0.00262467
EDI_190840	0.00343643		EHI_064700	0.00454545		EIN_268590	0.00385356		ENU1_212420	0.00262467
EDI_198090	0.00343643		EHI_140140	0.00454545		EIN_269080	0.00385356		ENU1_213760	0.00262467
EDI_201320	0.00343643		EHI_047750	0.00454545		EIN_284180	0.00385356		ENU1_034210	0.00262467
EDI_202690	0.00343643		EHI_072020	0.00454545		EIN_313290	0.00385356		ENU1_010440	0.00262467
EDI_204130	0.00343643		EHI_187000	0.00454545		EIN_318760	0.00385356		ENU1_012320	0.00262467
EDI_209310	0.00343643		EHI_199050	0.00454545		EIN_328050	0.00385356		ENU1_017380	0.00262467
EDI_216870	0.00343643		EHI_004470	0.00454545		EIN_340590	0.00385356		ENU1_017680	0.00262467
EDI_217840	0.00343643		EHI_026360	0.00454545		EIN_346700	0.00385356		ENU1_040070	0.00262467
EDI_230580	0.00343643		EHI_029100	0.00454545		EIN_359790	0.00385356		ENU1_046630	0.00262467
EDI_238970	0.00343643		EHI_049330	0.00454545		EIN_371440	0.00385356		ENU1_047170	0.00262467
EDI_239000	0.00343643		EHI_049430	0.00454545		EIN_371950	0.00385356		ENU1_077960	0.00262467
EDI_241750	0.00343643		EHI_074110	0.00454545		EIN_379550	0.00385356		ENU1_082740	0.00262467
EDI_244880	0.00343643		EHI_083250	0.00454545		EIN_381270	0.00385356		ENU1_111330	0.00262467
EDI_252250	0.00343643		EHI_084670	0.00454545		EIN_387840	0.00385356		ENU1_137670	0.00262467
EDI_253270	0.00343643		EHI_098800	0.00454545		EIN_391370	0.00385356		ENU1_164760	0.00262467
EDI_259500	0.00343643		EHI_146200	0.00454545		EIN_399490	0.00385356		ENU1_168180	0.00262467
EDI_265530	0.00343643		EHI_152350	0.00454545		EIN_403690	0.00385356		ENU1_170240	0.00262467
EDI_269940	0.00343643		EHI_159160	0.00454545		EIN_406290	0.00385356		ENU1_180510	0.00262467
EDI_270530	0.00343643		EHI_199610	0.00454545		EIN_424900	0.00385356		ENU1_181160	0.00262467
EDI_271960	0.00343643		EHI_200840	0.00454545		EIN_425150	0.00385356		ENU1_192470	0.00262467
EDI_273000	0.00343643		EHI_178810	0.00454545		EIN_430400	0.00385356		ENU1_199100	0.00262467
EDI_281560	0.00343643		EHI_049170	0.00454545		EIN_485620	0.00385356		ENU1_201180	0.00262467
EDI_292370	0.00343643		EHI_098300	0.00454545		EIN_487660	0.00385356		ENU1_023270	0.00262467
EDI_293010	0.00343643					EIN_497880	0.00385356		ENU1_041210	0.00262467
EDI_295340	0.00343643					EIN_498120	0.00385356		ENU1_082730	0.00262467
EDI_303700	0.00343643					EIN_503110	0.00385356		ENU1_006660	0.00262467
EDI_305420	0.00343643					EIN_052260	0.00385356		ENU1_014720	0.00262467
EDI_325280	0.00343643					EIN_184970	0.00385356		ENU1_046800	0.00262467
EDI_326150	0.00343643					EIN_044020	0.00385356		ENU1_064740	0.00262467
EDI_334000	0.00343643					EIN_404650	0.00385356		ENU1_095520	0.00262467
EDI_335160	0.00343643					EIN_058580	0.00385356		ENU1_114880	0.00262467
EDI_338710	0.00343643					EIN_096460	0.00385356		ENU1_135690	0.00262467
EDI_345240	0.00343643					EIN_118280	0.00385356		ENU1_162510	0.00262467
EDI_351310	0.00343643					EIN_187100	0.00385356		ENU1_171350	0.00262467
EDI_036660	0.00343643					EIN_273960	0.00385356		ENU1_190640	0.00262467
EDI_202930	0.00343643					EIN_281900	0.00385356		ENU1_196520	0.00262467
EDI_026670	0.00343643					EIN_318780	0.00385356		ENU1_212390	0.00262467
EDI_033070	0.00343643					EIN_372100	0.00385356		ENU1_170030	0.00262467
EDI_044380	0.00343643					EIN_374450	0.00385356		ENU1_003860	0.00262467
EDI_053170	0.00343643					EIN_417280	0.00385356		ENU1_004010	0.00262467
EDI_063520	0.00343643					EIN_430450	0.00385356		ENU1_004240	0.00262467
EDI_065760	0.00343643					EIN_496690	0.00385356		ENU1_004480	0.00262467
EDI_096220	0.00343643					EIN_374310	0.00385356		ENU1_008550	0.00262467
EDI_110600	0.00343643					EIN_379400	0.00385356		ENU1_008890	0.00262467
EDI_121940	0.00343643					EIN_205420	0.00385356		ENU1_012420	0.00262467
EDI_127110	0.00343643					EIN_369480	0.00192678		ENU1_012750	0.00262467
EDI_135200	0.00343643					EIN_064310	0.00192678		ENU1_012850	0.00262467
EDI_154710	0.00343643					EIN_080590	0.00192678		ENU1_015030	0.00262467
EDI_157950	0.00343643					EIN_170550	0.00192678		ENU1_015550	0.00262467
EDI_171760	0.00343643					EIN_173190	0.00192678		ENU1_016410	0.00262467
EDI_172490	0.00343643					EIN_283380	0.00192678		ENU1_016450	0.00262467
EDI_190560	0.00343643					EIN_291340	0.00192678		ENU1_018150	0.00262467
EDI_195710	0.00343643					EIN_327780	0.00192678		ENU1_018260	0.00262467
EDI_201300	0.00343643					EIN_327880	0.00192678		ENU1_018280	0.00262467
EDI_230230	0.00343643					EIN_371770	0.00192678		ENU1_018970	0.00262467
EDI_233960	0.00343643					EIN_379410	0.00192678		ENU1_019330	0.00262467
EDI_237790	0.00343643					EIN_403610	0.00192678		ENU1_020320	0.00262467
EDI_240900	0.00343643					EIN_409130	0.00192678		ENU1_022670	0.00262467
EDI_246270	0.00343643					EIN_409780	0.00192678		ENU1_024420	0.00262467
EDI_258920	0.00343643					EIN_475600	0.00192678		ENU1_024530	0.00262467
EDI_269510	0.00343643					EIN_175740	0.00192678		ENU1_024920	0.00262467
EDI_269700	0.00343643					EIN_018950	0.00192678		ENU1_025060	0.00262467
EDI_280180	0.00343643					EIN_031390	0.00192678		ENU1_026290	0.00262467
EDI_285660	0.00343643					EIN_177760	0.00192678		ENU1_028420	0.00262467
EDI_302360	0.00343643					EIN_185380	0.00192678		ENU1_029130	0.00262467
EDI_302930	0.00343643					EIN_198130	0.00192678		ENU1_031210	0.00262467
EDI_309660	0.00343643					EIN_409160	0.00192678		ENU1_032920	0.00262467
EDI_323220	0.00343643					EIN_254700	0.00192678		ENU1_033140	0.00262467
EDI_323960	0.00343643					EIN_061230	0.00192678		ENU1_037740	0.00262467
EDI_326190	0.00343643					EIN_080410	0.00192678		ENU1_038870	0.00262467
EDI_327030	0.00343643					EIN_176020	0.00192678		ENU1_039730	0.00262467
EDI_332460	0.00343643					EIN_183900	0.00192678		ENU1_040180	0.00262467
EDI_340860	0.00343643					EIN_403110	0.00192678		ENU1_040670	0.00262467
EDI_025740	0.00343643					EIN_409060	0.00192678		ENU1_041430	0.00262467
EDI_007430	0.00343643					EIN_525580	0.00192678		ENU1_053490	0.00262467
EDI_037120	0.00343643					EIN_080680	0.00192678		ENU1_054960	0.00262467
EDI_043290	0.00343643					EIN_117970	0.00192678		ENU1_055400	0.00262467
EDI_064230	0.00343643					EIN_172490	0.00192678		ENU1_055880	0.00262467
EDI_133350	0.00343643					EIN_176350	0.00192678		ENU1_056920	0.00262467
EDI_161600	0.00343643					EIN_228290	0.00192678		ENU1_059290	0.00262467
EDI_169920	0.00343643					EIN_268220	0.00192678		ENU1_071820	0.00262467
EDI_191950	0.00343643					EIN_379780	0.00192678		ENU1_071950	0.00262467
EDI_199230	0.00343643					EIN_380900	0.00192678		ENU1_073300	0.00262467
EDI_201870	0.00343643					EIN_097910	0.00192678		ENU1_073400	0.00262467
EDI_206770	0.00343643					EIN_151370	0.00192678		ENU1_077010	0.00262467
EDI_245230	0.00343643					EIN_155730	0.00192678		ENU1_078300	0.00262467
EDI_275800	0.00343643					EIN_410920	0.00192678		ENU1_080750	0.00262467
EDI_326140	0.00343643					EIN_473160	0.00192678		ENU1_081160	0.00262467
EDI_336610	0.00343643					EIN_058600	0.00192678		ENU1_083810	0.00262467
EDI_031930	0.00171821					EIN_369710	0.00192678		ENU1_085650	0.00262467
EDI_032990	0.00171821					EIN_002130	0.00192678		ENU1_088520	0.00262467
EDI_092370	0.00171821					EIN_005940	0.00192678		ENU1_088960	0.00262467
EDI_096960	0.00171821					EIN_016300	0.00192678		ENU1_090000	0.00262467
EDI_135420	0.00171821					EIN_019460	0.00192678		ENU1_091090	0.00262467
EDI_146090	0.00171821					EIN_020500	0.00192678		ENU1_095110	0.00262467
EDI_165680	0.00171821					EIN_020540	0.00192678		ENU1_096680	0.00262467
EDI_188590	0.00171821					EIN_026780	0.00192678		ENU1_097070	0.00262467
EDI_208210	0.00171821					EIN_047360	0.00192678		ENU1_097740	0.00262467
EDI_219210	0.00171821					EIN_051900	0.00192678		ENU1_107660	0.00262467
EDI_237770	0.00171821					EIN_054200	0.00192678		ENU1_107970	0.00262467
EDI_278130	0.00171821					EIN_054520	0.00192678		ENU1_109610	0.00262467
EDI_281140	0.00171821					EIN_057100	0.00192678		ENU1_109860	0.00262467
EDI_284960	0.00171821					EIN_060170	0.00192678		ENU1_112620	0.00262467
EDI_000680	0.00171821					EIN_065210	0.00192678		ENU1_115560	0.00262467
EDI_051880	0.00171821					EIN_065720	0.00192678		ENU1_116260	0.00262467
EDI_076220	0.00171821					EIN_078970	0.00192678		ENU1_117180	0.00262467
EDI_248350	0.00171821					EIN_079080	0.00192678		ENU1_117510	0.00262467
EDI_298310	0.00171821					EIN_079150	0.00192678		ENU1_118760	0.00262467
EDI_167780	0.00171821					EIN_079840	0.00192678		ENU1_122620	0.00262467
EDI_170509	0.00171821					EIN_081730	0.00192678		ENU1_124970	0.00262467
EDI_170303	0.00171821					EIN_083060	0.00192678		ENU1_124980	0.00262467
EDI_170304	0.00171821					EIN_084000	0.00192678		ENU1_125110	0.00262467
EDI_170305	0.00171821					EIN_085910	0.00192678		ENU1_127570	0.00262467
EDI_170306	0.00171821					EIN_085930	0.00192678		ENU1_128140	0.00262467
EDI_170314	0.00171821					EIN_093630	0.00192678		ENU1_129610	0.00262467
EDI_170856	0.00171821					EIN_094950	0.00192678		ENU1_132280	0.00262467
EDI_171338	0.00171821					EIN_097850	0.00192678		ENU1_134150	0.00262467
EDI_170478	0.00171821					EIN_097880	0.00192678		ENU1_135820	0.00262467
EDI_171771	0.00171821					EIN_117340	0.00192678		ENU1_136800	0.00262467
EDI_171772	0.00171821					EIN_124150	0.00192678		ENU1_138770	0.00262467
EDI_171941	0.00171821					EIN_129200	0.00192678		ENU1_141830	0.00262467
EDI_170717	0.00171821					EIN_131860	0.00192678		ENU1_144520	0.00262467
EDI_171033	0.00171821					EIN_145900	0.00192678		ENU1_145110	0.00262467
EDI_171915	0.00171821					EIN_155610	0.00192678		ENU1_147690	0.00262467
EDI_171947	0.00171821					EIN_171560	0.00192678		ENU1_156040	0.00262467
EDI_004490	0.00171821					EIN_174050	0.00192678		ENU1_156880	0.00262467
EDI_007470	0.00171821					EIN_186050	0.00192678		ENU1_157660	0.00262467
EDI_009660	0.00171821					EIN_207210	0.00192678		ENU1_162760	0.00262467
EDI_012580	0.00171821					EIN_215100	0.00192678		ENU1_164420	0.00262467
EDI_012660	0.00171821					EIN_215170	0.00192678		ENU1_164750	0.00262467
EDI_014130	0.00171821					EIN_222320	0.00192678		ENU1_166180	0.00262467
EDI_016580	0.00171821					EIN_224370	0.00192678		ENU1_166290	0.00262467
EDI_016650	0.00171821					EIN_224420	0.00192678		ENU1_169070	0.00262467
EDI_018020	0.00171821					EIN_224430	0.00192678		ENU1_176930	0.00262467
EDI_021960	0.00171821					EIN_226090	0.00192678		ENU1_180660	0.00262467
EDI_024080	0.00171821					EIN_226230	0.00192678		ENU1_181170	0.00262467
EDI_026490	0.00171821					EIN_226680	0.00192678		ENU1_182270	0.00262467
EDI_026840	0.00171821					EIN_227360	0.00192678		ENU1_187660	0.00262467
EDI_027670	0.00171821					EIN_227700	0.00192678		ENU1_187690	0.00262467
EDI_030490	0.00171821					EIN_239430	0.00192678		ENU1_189870	0.00262467
EDI_031900	0.00171821					EIN_251970	0.00192678		ENU1_190760	0.00262467
EDI_033780	0.00171821					EIN_253310	0.00192678		ENU1_191200	0.00262467
EDI_037820	0.00171821					EIN_267190	0.00192678		ENU1_194390	0.00262467
EDI_038460	0.00171821					EIN_268250	0.00192678		ENU1_200480	0.00262467
EDI_044950	0.00171821					EIN_268320	0.00192678		ENU1_201470	0.00262467
EDI_049440	0.00171821					EIN_281250	0.00192678		ENU1_204840	0.00262467
EDI_059370	0.00171821					EIN_283750	0.00192678		ENU1_211920	0.00262467
EDI_059940	0.00171821					EIN_306420	0.00192678		ENU1_213590	0.00262467
EDI_060430	0.00171821					EIN_315510	0.00192678		ENU1_214260	0.00262467
EDI_061500	0.00171821					EIN_316710	0.00192678		ENU1_214890	0.00262467
EDI_070600	0.00171821					EIN_328380	0.00192678		ENU1_001890	0.00262467
EDI_070720	0.00171821					EIN_345770	0.00192678		ENU1_058570	0.00262467
EDI_070740	0.00171821					EIN_359670	0.00192678		ENU1_042060	0.00262467
EDI_071580	0.00171821					EIN_369680	0.00192678		ENU1_154970	0.00262467
EDI_074360	0.00171821					EIN_370360	0.00192678		ENU1_086270	0.00262467
EDI_076180	0.00171821					EIN_372090	0.00192678		ENU1_001750	0.00262467
EDI_085850	0.00171821					EIN_372120	0.00192678		ENU1_011440	0.00262467
EDI_092810	0.00171821					EIN_372390	0.00192678		ENU1_080710	0.00262467
EDI_093670	0.00171821					EIN_377460	0.00192678		ENU1_089760	0.00262467
EDI_093720	0.00171821					EIN_378040	0.00192678		ENU1_154070	0.00262467
EDI_106720	0.00171821					EIN_378350	0.00192678		ENU1_036290	0.00262467
EDI_106780	0.00171821					EIN_378520	0.00192678		ENU1_040940	0.00262467
EDI_107320	0.00171821					EIN_380440	0.00192678		ENU1_042630	0.00262467
EDI_108560	0.00171821					EIN_381000	0.00192678		ENU1_045800	0.00262467
EDI_109490	0.00171821					EIN_381390	0.00192678		ENU1_052390	0.00262467
EDI_109650	0.00171821					EIN_381530	0.00192678		ENU1_139900	0.00262467
EDI_110610	0.00171821					EIN_386840	0.00192678		ENU1_154980	0.00262467
EDI_113170	0.00171821					EIN_390350	0.00192678		ENU1_164500	0.00262467
EDI_116960	0.00171821					EIN_390860	0.00192678		ENU1_164820	0.00262467
EDI_125480	0.00171821					EIN_399460	0.00192678		ENU1_167630	0.00262467
EDI_128700	0.00171821					EIN_410050	0.00192678		ENU1_173730	0.00262467
EDI_129200	0.00171821					EIN_418550	0.00192678		ENU1_189440	0.00262467
EDI_129450	0.00171821					EIN_425000	0.00192678		ENU1_189820	0.00262467
EDI_134010	0.00171821					EIN_429060	0.00192678		ENU1_041790	0.00262467
EDI_134610	0.00171821					EIN_429630	0.00192678		ENU1_060150	0.00262467
EDI_135180	0.00171821					EIN_429800	0.00192678		ENU1_098540	0.00262467
EDI_135530	0.00171821					EIN_485990	0.00192678		ENU1_141820	0.00262467
EDI_139050	0.00171821					EIN_492550	0.00192678		ENU1_157630	0.00262467
EDI_139520	0.00171821					EIN_495510	0.00192678		ENU1_017610	0.00262467
EDI_145950	0.00171821					EIN_497500	0.00192678		ENU1_043120	0.00262467
EDI_152290	0.00171821					EIN_404450	0.00192678		ENU1_109970	0.00262467
EDI_156110	0.00171821					EIN_487610	0.00192678		ENU1_163540	0.00262467
EDI_165930	0.00171821					EIN_031590	0.00192678		ENU1_183510	0.00262467
EDI_169580	0.00171821					EIN_052520	0.00192678		ENU1_212350	0.00262467
EDI_171020	0.00171821					EIN_319820	0.00192678
EDI_178050	0.00171821					EIN_249160	0.00192678
EDI_185060	0.00171821					EIN_064990	0.00192678
EDI_186600	0.00171821					EIN_410940	0.00192678
EDI_186630	0.00171821					EIN_016630	0.00192678
EDI_187060	0.00171821					EIN_019900	0.00192678
EDI_196620	0.00171821					EIN_020650	0.00192678
EDI_198820	0.00171821					EIN_025970	0.00192678
EDI_199130	0.00171821					EIN_034120	0.00192678
EDI_201330	0.00171821					EIN_044320	0.00192678
EDI_201750	0.00171821					EIN_046690	0.00192678
EDI_202200	0.00171821					EIN_051650	0.00192678
EDI_202210	0.00171821					EIN_053540	0.00192678
EDI_226730	0.00171821					EIN_054230	0.00192678
EDI_227600	0.00171821					EIN_064640	0.00192678
EDI_229600	0.00171821					EIN_064810	0.00192678
EDI_231840	0.00171821					EIN_080890	0.00192678
EDI_233890	0.00171821					EIN_083770	0.00192678
EDI_233940	0.00171821					EIN_086720	0.00192678
EDI_236760	0.00171821					EIN_086900	0.00192678
EDI_237510	0.00171821					EIN_087010	0.00192678
EDI_237950	0.00171821					EIN_092160	0.00192678
EDI_245730	0.00171821					EIN_095990	0.00192678
EDI_246460	0.00171821					EIN_114230	0.00192678
EDI_259460	0.00171821					EIN_117310	0.00192678
EDI_263660	0.00171821					EIN_118160	0.00192678
EDI_265860	0.00171821					EIN_145800	0.00192678
EDI_272020	0.00171821					EIN_145870	0.00192678
EDI_281020	0.00171821					EIN_146170	0.00192678
EDI_282700	0.00171821					EIN_153250	0.00192678
EDI_285530	0.00171821					EIN_154880	0.00192678
EDI_289460	0.00171821					EIN_162440	0.00192678
EDI_291390	0.00171821					EIN_169580	0.00192678
EDI_292240	0.00171821					EIN_171860	0.00192678
EDI_294750	0.00171821					EIN_172330	0.00192678
EDI_295250	0.00171821					EIN_172520	0.00192678
EDI_300740	0.00171821					EIN_175580	0.00192678
EDI_308630	0.00171821					EIN_175720	0.00192678
EDI_310540	0.00171821					EIN_177950	0.00192678
EDI_315850	0.00171821					EIN_184200	0.00192678
EDI_318630	0.00171821					EIN_187940	0.00192678
EDI_325510	0.00171821					EIN_224650	0.00192678
EDI_325560	0.00171821					EIN_227320	0.00192678
EDI_330430	0.00171821					EIN_227730	0.00192678
EDI_331000	0.00171821					EIN_232880	0.00192678
EDI_334700	0.00171821					EIN_248230	0.00192678
EDI_338210	0.00171821					EIN_249840	0.00192678
EDI_338390	0.00171821					EIN_250370	0.00192678
EDI_343710	0.00171821					EIN_250900	0.00192678
EDI_343730	0.00171821					EIN_253350	0.00192678
EDI_035200	0.00171821					EIN_267210	0.00192678
EDI_074160	0.00171821					EIN_268390	0.00192678
EDI_091840	0.00171821					EIN_273660	0.00192678
EDI_093430	0.00171821					EIN_274720	0.00192678
EDI_093760	0.00171821					EIN_281620	0.00192678
EDI_112570	0.00171821					EIN_281660	0.00192678
EDI_129860	0.00171821					EIN_283590	0.00192678
EDI_135450	0.00171821					EIN_284140	0.00192678
EDI_138110	0.00171821					EIN_309340	0.00192678
EDI_145840	0.00171821					EIN_312890	0.00192678
EDI_165730	0.00171821					EIN_313280	0.00192678
EDI_181320	0.00171821					EIN_345880	0.00192678
EDI_188570	0.00171821					EIN_359900	0.00192678
EDI_195570	0.00171821					EIN_369310	0.00192678
EDI_198960	0.00171821					EIN_374120	0.00192678
EDI_199290	0.00171821					EIN_374260	0.00192678
EDI_216990	0.00171821					EIN_375620	0.00192678
EDI_228910	0.00171821					EIN_379730	0.00192678
EDI_245330	0.00171821					EIN_381360	0.00192678
EDI_278440	0.00171821					EIN_381380	0.00192678
EDI_279680	0.00171821					EIN_386240	0.00192678
EDI_295260	0.00171821					EIN_388060	0.00192678
EDI_320700	0.00171821					EIN_389930	0.00192678
EDI_323950	0.00171821					EIN_398100	0.00192678
EDI_329980	0.00171821					EIN_403090	0.00192678
EDI_252580	0.00171821					EIN_405280	0.00192678
EDI_023890	0.00171821					EIN_409700	0.00192678
EDI_025510	0.00171821					EIN_418470	0.00192678
EDI_026550	0.00171821					EIN_418600	0.00192678
EDI_058230	0.00171821					EIN_425430	0.00192678
EDI_062850	0.00171821					EIN_429530	0.00192678
EDI_129560	0.00171821					EIN_430460	0.00192678
EDI_150900	0.00171821					EIN_430500	0.00192678
EDI_165190	0.00171821					EIN_445100	0.00192678
EDI_217980	0.00171821					EIN_468220	0.00192678
EDI_242810	0.00171821					EIN_468660	0.00192678
EDI_273020	0.00171821					EIN_469550	0.00192678
EDI_335240	0.00171821					EIN_469660	0.00192678
EDI_004500	0.00171821					EIN_469870	0.00192678
EDI_004530	0.00171821					EIN_474280	0.00192678
EDI_025800	0.00171821					EIN_475920	0.00192678
EDI_032570	0.00171821					EIN_485560	0.00192678
EDI_035120	0.00171821					EIN_487720	0.00192678
EDI_036790	0.00171821					EIN_487950	0.00192678
EDI_044900	0.00171821					EIN_491000	0.00192678
EDI_045100	0.00171821					EIN_493120	0.00192678
EDI_052200	0.00171821					EIN_497000	0.00192678
EDI_055940	0.00171821					EIN_498400	0.00192678
EDI_056010	0.00171821					EIN_498880	0.00192678
EDI_056800	0.00171821					EIN_064720	0.00192678
EDI_058260	0.00171821					EIN_079420	0.00192678
EDI_060790	0.00171821					EIN_238850	0.00192678
EDI_060940	0.00171821					EIN_096250	0.00192678
EDI_063860	0.00171821					EIN_425090	0.00192678
EDI_063900	0.00171821					EIN_406320	0.00192678
EDI_070090	0.00171821					EIN_052080	0.00192678
EDI_071540	0.00171821					EIN_053360	0.00192678
EDI_077320	0.00171821					EIN_248780	0.00192678
EDI_082410	0.00171821					EIN_284170	0.00192678
EDI_091050	0.00171821					EIN_371960	0.00192678
EDI_092540	0.00171821					EIN_485140	0.00192678
EDI_092890	0.00171821					EIN_024050	0.00192678
EDI_096010	0.00171821					EIN_058530	0.00192678
EDI_096250	0.00171821					EIN_080570	0.00192678
EDI_096400	0.00171821					EIN_097040	0.00192678
EDI_099270	0.00171821					EIN_153300	0.00192678
EDI_100440	0.00171821					EIN_165420	0.00192678
EDI_105690	0.00171821					EIN_174010	0.00192678
EDI_108880	0.00171821					EIN_179160	0.00192678
EDI_111430	0.00171821					EIN_186610	0.00192678
EDI_112730	0.00171821					EIN_222040	0.00192678
EDI_113080	0.00171821					EIN_223700	0.00192678
EDI_113230	0.00171821					EIN_226290	0.00192678
EDI_113290	0.00171821					EIN_250140	0.00192678
EDI_127060	0.00171821					EIN_251780	0.00192678
EDI_135380	0.00171821					EIN_268560	0.00192678
EDI_136720	0.00171821					EIN_269110	0.00192678
EDI_143670	0.00171821					EIN_273430	0.00192678
EDI_149100	0.00171821					EIN_309560	0.00192678
EDI_150860	0.00171821					EIN_340640	0.00192678
EDI_155460	0.00171821					EIN_345870	0.00192678
EDI_156120	0.00171821					EIN_379360	0.00192678
EDI_161960	0.00171821					EIN_399480	0.00192678
EDI_165700	0.00171821					EIN_430660	0.00192678
EDI_167710	0.00171821					EIN_467890	0.00192678
EDI_171730	0.00171821					EIN_484800	0.00192678
EDI_172520	0.00171821					EIN_496850	0.00192678
EDI_187130	0.00171821					EIN_498130	0.00192678
EDI_190850	0.00171821
EDI_196270	0.00171821
EDI_201790	0.00171821
EDI_205440	0.00171821
EDI_206870	0.00171821
EDI_210350	0.00171821
EDI_213620	0.00171821
EDI_214530	0.00171821
EDI_226120	0.00171821
EDI_229960	0.00171821
EDI_233970	0.00171821
EDI_234990	0.00171821
EDI_240040	0.00171821
EDI_241620	0.00171821
EDI_244410	0.00171821
EDI_254030	0.00171821
EDI_255800	0.00171821
EDI_259610	0.00171821
EDI_260590	0.00171821
EDI_260650	0.00171821
EDI_271690	0.00171821
EDI_275790	0.00171821
EDI_279580	0.00171821
EDI_284260	0.00171821
EDI_302380	0.00171821
EDI_306160	0.00171821
EDI_308810	0.00171821
EDI_313250	0.00171821
EDI_318670	0.00171821
EDI_320690	0.00171821
EDI_320920	0.00171821
EDI_322460	0.00171821
EDI_326260	0.00171821
EDI_333940	0.00171821
EDI_335030	0.00171821
EDI_335140	0.00171821
EDI_337350	0.00171821
EDI_337480	0.00171821
EDI_338690	0.00171821
EDI_339930	0.00171821
EDI_340680	0.00171821
EDI_340740	0.00171821
EDI_341920	0.00171821
EDI_343720	0.00171821
EDI_343790	0.00171821
EDI_344630	0.00171821
EDI_234570	0.00171821
EDI_251480	0.00171821
EDI_263630	0.00171821
EDI_271040	0.00171821
EDI_317110	0.00171821
EDI_326660	0.00171821
EDI_339370	0.00171821
EDI_026730	0.00171821
EDI_072480	0.00171821
EDI_237740	0.00171821
EDI_272030	0.00171821
EDI_332580	0.00171821
EDI_028230	0.00171821
EDI_093370	0.00171821
EDI_217910	0.00171821
EDI_235000	0.00171821
EDI_340890	0.00171821

## Sheet: Betweenness centrality
Supplementary Table 4. Main topological measures
We present the results for each of the topological measurements on each sheet.
Betweenness centrality are shown for all genes in each genome
E. dispar			E. histolytica			E. invadens			E. nuttalli
Gene	Betweenness centrality		Gene	Betweenness centrality		Gene	Betweenness centrality		Gene	Betweenness centrality
EDI_297980	0.00099958		EHI_048150	0.00115193		EIN_249270	0.00112706		ENU1_027490	0.000504213
EDI_246520	0.000616605		EHI_020290	0.000757576		EIN_486510	0.000669538		ENU1_193100	0.000151955
EDI_350740	0.000209971		EHI_112050	0.0001868		EIN_207540	0.000388704		ENU1_083580	0.000145048
EDI_336350	3.84454e-05		EHI_126270	0.000166044		EIN_059070	0.00021202		ENU1_182240	0.000124327
EDI_171036	2.6616e-05		EHI_073570	6.22665e-05		EIN_227290	0.000126468		ENU1_070630	0.000110513
EDI_170178	2.36587e-05		EHI_017670	4.1511e-05		EIN_030720	8.92718e-05		ENU1_007920	8.28844e-05
EDI_169939	2.95734e-06		EHI_193510	4.1511e-05		EIN_275250	8.92718e-05		ENU1_050700	6.90703e-06
EDI_338230	1.47867e-06		EHI_009610	0		EIN_096050	7.81128e-05		ENU1_006770	0
EDI_031930	0		EHI_001090	0		EIN_425060	4.46359e-05		ENU1_044440	0
EDI_324350	0		EHI_099820	0		EIN_310240	2.78974e-05		ENU1_009050	0
EDI_035180	0		EHI_002130	0		EIN_474470	2.78974e-05		ENU1_013610	0
EDI_015750	0		EHI_004750	0		EIN_051500	2.23179e-05		ENU1_039840	0
EDI_032990	0		EHI_005870	0		EIN_185470	1.48786e-05		ENU1_047530	0
EDI_043490	0		EHI_006900	0		EIN_058350	3.71966e-06		ENU1_048960	0
EDI_052220	0		EHI_009240	0		EIN_284080	1.85983e-06		ENU1_109750	0
EDI_053710	0		EHI_010070	0		EIN_074260	0		ENU1_131050	0
EDI_061560	0		EHI_013300	0		EIN_369480	0		ENU1_163770	0
EDI_092370	0		EHI_022980	0		EIN_044380	0		ENU1_198580	0
EDI_096960	0		EHI_054260	0		EIN_064310	0		ENU1_205500	0
EDI_107330	0		EHI_070720	0		EIN_064650	0		ENU1_211890	0
EDI_110210	0		EHI_075660	0		EIN_080590	0		ENU1_214880	0
EDI_135230	0		EHI_079180	0		EIN_081190	0		ENU1_014610	0
EDI_135420	0		EHI_091060	0		EIN_084160	0		ENU1_020440	0
EDI_146090	0		EHI_098570	0		EIN_095830	0		ENU1_213980	0
EDI_155450	0		EHI_103300	0		EIN_113610	0		ENU1_001580	0
EDI_165680	0		EHI_110570	0		EIN_151130	0		ENU1_002540	0
EDI_185830	0		EHI_117940	0		EIN_170550	0		ENU1_008420	0
EDI_188590	0		EHI_118150	0		EIN_173190	0		ENU1_013230	0
EDI_198980	0		EHI_119340	0		EIN_223320	0		ENU1_014490	0
EDI_203270	0		EHI_122780	0		EIN_269060	0		ENU1_014740	0
EDI_208210	0		EHI_124870	0		EIN_277250	0		ENU1_017250	0
EDI_219210	0		EHI_124880	0		EIN_281920	0		ENU1_018000	0
EDI_228770	0		EHI_126220	0		EIN_283380	0		ENU1_022100	0
EDI_237770	0		EHI_131080	0		EIN_291340	0		ENU1_025380	0
EDI_247830	0		EHI_131470	0		EIN_316570	0		ENU1_029250	0
EDI_249350	0		EHI_136380	0		EIN_327780	0		ENU1_029730	0
EDI_251390	0		EHI_144610	0		EIN_327880	0		ENU1_030250	0
EDI_271660	0		EHI_152110	0		EIN_341910	0		ENU1_030320	0
EDI_278130	0		EHI_155420	0		EIN_359880	0		ENU1_033120	0
EDI_281140	0		EHI_162210	0		EIN_371770	0		ENU1_033960	0
EDI_284960	0		EHI_164850	0		EIN_371930	0		ENU1_034580	0
EDI_298540	0		EHI_179390	0		EIN_378190	0		ENU1_037020	0
EDI_315500	0		EHI_182850	0		EIN_379410	0		ENU1_040710	0
EDI_317200	0		EHI_188180	0		EIN_403610	0		ENU1_042050	0
EDI_332330	0		EHI_198950	0		EIN_409130	0		ENU1_042410	0
EDI_092490	0		EHI_199620	0		EIN_409780	0		ENU1_045580	0
EDI_000680	0		EHI_200770	0		EIN_411040	0		ENU1_045590	0
EDI_044200	0		EHI_044890	0		EIN_461600	0		ENU1_046260	0
EDI_070870	0		EHI_000300	0		EIN_475600	0		ENU1_047280	0
EDI_242330	0		EHI_000610	0		EIN_491160	0		ENU1_048230	0
EDI_345280	0		EHI_003010	0		EIN_502060	0		ENU1_050980	0
EDI_096270	0		EHI_004400	0		EIN_175740	0		ENU1_053840	0
EDI_007440	0		EHI_006170	0		EIN_227420	0		ENU1_054060	0
EDI_011730	0		EHI_007920	0		EIN_018950	0		ENU1_057420	0
EDI_012690	0		EHI_007940	0		EIN_031390	0		ENU1_065050	0
EDI_014180	0		EHI_008030	0		EIN_052270	0		ENU1_065400	0
EDI_027640	0		EHI_008240	0		EIN_054620	0		ENU1_066080	0
EDI_034680	0		EHI_010030	0		EIN_092130	0		ENU1_067370	0
EDI_038430	0		EHI_023300	0		EIN_126130	0		ENU1_067490	0
EDI_049570	0		EHI_031220	0		EIN_128700	0		ENU1_068690	0
EDI_051880	0		EHI_036530	0		EIN_177760	0		ENU1_071720	0
EDI_053040	0		EHI_038570	0		EIN_185380	0		ENU1_071960	0
EDI_074350	0		EHI_040700	0		EIN_198130	0		ENU1_072750	0
EDI_076220	0		EHI_045260	0		EIN_409160	0		ENU1_073980	0
EDI_096120	0		EHI_046690	0		EIN_496870	0		ENU1_074000	0
EDI_099550	0		EHI_049920	0		EIN_044490	0		ENU1_074180	0
EDI_110190	0		EHI_050830	0		EIN_224310	0		ENU1_074940	0
EDI_110690	0		EHI_050990	0		EIN_254700	0		ENU1_075620	0
EDI_123580	0		EHI_056460	0		EIN_371610	0		ENU1_076170	0
EDI_128980	0		EHI_062840	0		EIN_114930	0		ENU1_076180	0
EDI_132060	0		EHI_068250	0		EIN_061230	0		ENU1_076330	0
EDI_158700	0		EHI_068580	0		EIN_080410	0		ENU1_081680	0
EDI_168360	0		EHI_074020	0		EIN_129190	0		ENU1_081900	0
EDI_172360	0		EHI_076840	0		EIN_150900	0		ENU1_083350	0
EDI_190710	0		EHI_078230	0		EIN_169340	0		ENU1_086540	0
EDI_214470	0		EHI_078710	0		EIN_176020	0		ENU1_088680	0
EDI_221110	0		EHI_092280	0		EIN_183900	0		ENU1_089980	0
EDI_228210	0		EHI_092730	0		EIN_186540	0		ENU1_091700	0
EDI_233930	0		EHI_093570	0		EIN_403110	0		ENU1_092190	0
EDI_248350	0		EHI_097620	0		EIN_409060	0		ENU1_095070	0
EDI_251540	0		EHI_098550	0		EIN_469390	0		ENU1_095820	0
EDI_268390	0		EHI_098810	0		EIN_525580	0		ENU1_099400	0
EDI_272930	0		EHI_100270	0		EIN_172680	0		ENU1_102950	0
EDI_276270	0		EHI_100490	0		EIN_018650	0		ENU1_104850	0
EDI_277980	0		EHI_104360	0		EIN_022210	0		ENU1_107650	0
EDI_281410	0		EHI_106680	0		EIN_030900	0		ENU1_107870	0
EDI_282670	0		EHI_108640	0		EIN_057090	0		ENU1_111690	0
EDI_286990	0		EHI_110150	0		EIN_080680	0		ENU1_112890	0
EDI_289740	0		EHI_111740	0		EIN_083090	0		ENU1_117850	0
EDI_298310	0		EHI_115380	0		EIN_092100	0		ENU1_122080	0
EDI_306130	0		EHI_118640	0		EIN_097670	0		ENU1_123080	0
EDI_331010	0		EHI_118670	0		EIN_117940	0		ENU1_127110	0
EDI_335200	0		EHI_118700	0		EIN_117970	0		ENU1_127140	0
EDI_348910	0		EHI_118880	0		EIN_129370	0		ENU1_128720	0
EDI_167780	0		EHI_118910	0		EIN_133860	0		ENU1_130590	0
EDI_170509	0		EHI_120890	0		EIN_152840	0		ENU1_133360	0
EDI_170054	0		EHI_121470	0		EIN_172490	0		ENU1_134560	0
EDI_170303	0		EHI_122850	0		EIN_174470	0		ENU1_136040	0
EDI_170304	0		EHI_123240	0		EIN_176350	0		ENU1_136060	0
EDI_170305	0		EHI_124480	0		EIN_222960	0		ENU1_136850	0
EDI_170306	0		EHI_125800	0		EIN_226140	0		ENU1_138310	0
EDI_170314	0		EHI_126920	0		EIN_228290	0		ENU1_140240	0
EDI_171062	0		EHI_127020	0		EIN_268220	0		ENU1_141230	0
EDI_171823	0		EHI_129820	0		EIN_282280	0		ENU1_142200	0
EDI_171824	0		EHI_132880	0		EIN_335560	0		ENU1_142800	0
EDI_171825	0		EHI_136150	0		EIN_344910	0		ENU1_145260	0
EDI_170070	0		EHI_136170	0		EIN_345740	0		ENU1_146090	0
EDI_170158	0		EHI_138790	0		EIN_359780	0		ENU1_146740	0
EDI_170159	0		EHI_141860	0		EIN_369760	0		ENU1_146790	0
EDI_170856	0		EHI_141890	0		EIN_370990	0		ENU1_146800	0
EDI_171338	0		EHI_147470	0		EIN_371020	0		ENU1_147710	0
EDI_170364	0		EHI_147570	0		EIN_371130	0		ENU1_148170	0
EDI_170478	0		EHI_148270	0		EIN_378020	0		ENU1_149330	0
EDI_170657	0		EHI_150390	0		EIN_379780	0		ENU1_150500	0
EDI_171771	0		EHI_151300	0		EIN_380900	0		ENU1_153470	0
EDI_171772	0		EHI_151310	0		EIN_405740	0		ENU1_157590	0
EDI_171941	0		EHI_152330	0		EIN_469630	0		ENU1_157620	0
EDI_170717	0		EHI_152700	0		EIN_485730	0		ENU1_163470	0
EDI_170815	0		EHI_153110	0		EIN_492960	0		ENU1_165670	0
EDI_171033	0		EHI_153260	0		EIN_497860	0		ENU1_169480	0
EDI_171915	0		EHI_155220	0		EIN_508930	0		ENU1_170050	0
EDI_171947	0		EHI_155570	0		EIN_179080	0		ENU1_173680	0
EDI_180060	0		EHI_155780	0		EIN_097910	0		ENU1_176320	0
EDI_004490	0		EHI_156200	0		EIN_135010	0		ENU1_181000	0
EDI_004700	0		EHI_156700	0		EIN_151370	0		ENU1_183990	0
EDI_007470	0		EHI_158110	0		EIN_155730	0		ENU1_184490	0
EDI_008400	0		EHI_167720	0		EIN_345850	0		ENU1_184600	0
EDI_008980	0		EHI_169820	0		EIN_410920	0		ENU1_186520	0
EDI_009660	0		EHI_169910	0		EIN_473160	0		ENU1_188590	0
EDI_010970	0		EHI_170060	0		EIN_247620	0		ENU1_189760	0
EDI_012580	0		EHI_175050	0		EIN_058600	0		ENU1_189830	0
EDI_012660	0		EHI_175440	0		EIN_369710	0		ENU1_192430	0
EDI_014130	0		EHI_178740	0		EIN_002130	0		ENU1_193210	0
EDI_016560	0		EHI_179200	0		EIN_005800	0		ENU1_194160	0
EDI_016580	0		EHI_185290	0		EIN_005940	0		ENU1_195290	0
EDI_016650	0		EHI_187260	0		EIN_016070	0		ENU1_197120	0
EDI_018020	0		EHI_192100	0		EIN_016300	0		ENU1_198740	0
EDI_021960	0		EHI_192810	0		EIN_016410	0		ENU1_199940	0
EDI_023910	0		EHI_197020	0		EIN_016620	0		ENU1_200140	0
EDI_024080	0		EHI_198010	0		EIN_018240	0		ENU1_200590	0
EDI_025140	0		EHI_198750	0		EIN_018370	0		ENU1_201320	0
EDI_025670	0		EHI_199160	0		EIN_018620	0		ENU1_208320	0
EDI_026090	0		EHI_007960	0		EIN_019460	0		ENU1_211510	0
EDI_026490	0		EHI_013870	0		EIN_020080	0		ENU1_212420	0
EDI_026690	0		EHI_035080	0		EIN_020500	0		ENU1_213200	0
EDI_026840	0		EHI_040320	0		EIN_020540	0		ENU1_213760	0
EDI_027670	0		EHI_052160	0		EIN_026410	0		ENU1_214300	0
EDI_030490	0		EHI_060400	0		EIN_026780	0		ENU1_033240	0
EDI_031150	0		EHI_062730	0		EIN_026930	0		ENU1_062050	0
EDI_031900	0		EHI_073170	0		EIN_031460	0		ENU1_034210	0
EDI_033780	0		EHI_088040	0		EIN_046660	0		ENU1_036670	0
EDI_035230	0		EHI_103600	0		EIN_046990	0		ENU1_010440	0
EDI_036630	0		EHI_105870	0		EIN_047360	0		ENU1_012320	0
EDI_037820	0		EHI_118030	0		EIN_048190	0		ENU1_017380	0
EDI_038460	0		EHI_118720	0		EIN_051900	0		ENU1_017680	0
EDI_044820	0		EHI_124460	0		EIN_052570	0		ENU1_022710	0
EDI_044950	0		EHI_125910	0		EIN_053190	0		ENU1_027750	0
EDI_046660	0		EHI_134610	0		EIN_054200	0		ENU1_037140	0
EDI_049440	0		EHI_142000	0		EIN_054520	0		ENU1_038660	0
EDI_049880	0		EHI_145050	0		EIN_054570	0		ENU1_040070	0
EDI_051380	0		EHI_150370	0		EIN_055880	0		ENU1_046630	0
EDI_059370	0		EHI_169630	0		EIN_056880	0		ENU1_047170	0
EDI_059940	0		EHI_175090	0		EIN_056890	0		ENU1_056690	0
EDI_059960	0		EHI_178940	0		EIN_057100	0		ENU1_068590	0
EDI_060370	0		EHI_180000	0		EIN_058760	0		ENU1_077960	0
EDI_060430	0		EHI_054140	0		EIN_059510	0		ENU1_082740	0
EDI_061500	0		EHI_024230	0		EIN_059680	0		ENU1_085090	0
EDI_061590	0		EHI_160930	0		EIN_060160	0		ENU1_111330	0
EDI_067450	0		EHI_186350	0		EIN_060170	0		ENU1_112870	0
EDI_070600	0		EHI_199590	0		EIN_063200	0		ENU1_137670	0
EDI_070710	0		EHI_054240	0		EIN_065210	0		ENU1_164760	0
EDI_070720	0		EHI_129950	0		EIN_065700	0		ENU1_168180	0
EDI_070740	0		EHI_096560	0		EIN_065720	0		ENU1_170240	0
EDI_070950	0		EHI_131120	0		EIN_065950	0		ENU1_172580	0
EDI_071580	0		EHI_196890	0		EIN_078970	0		ENU1_180510	0
EDI_074290	0		EHI_093770	0		EIN_079080	0		ENU1_181160	0
EDI_074360	0		EHI_140330	0		EIN_079150	0		ENU1_182840	0
EDI_075870	0		EHI_098070	0		EIN_079840	0		ENU1_190060	0
EDI_076180	0		EHI_110010	0		EIN_080240	0		ENU1_192470	0
EDI_076330	0		EHI_068330	0		EIN_080720	0		ENU1_193510	0
EDI_077080	0		EHI_086080	0		EIN_081660	0		ENU1_199100	0
EDI_077790	0		EHI_103530	0		EIN_081730	0		ENU1_199110	0
EDI_077830	0		EHI_106350	0		EIN_082330	0		ENU1_212930	0
EDI_078660	0		EHI_111050	0		EIN_082580	0		ENU1_201180	0
EDI_082610	0		EHI_119910	0		EIN_083060	0		ENU1_023270	0
EDI_083730	0		EHI_136490	0		EIN_084000	0		ENU1_041210	0
EDI_083870	0		EHI_178770	0		EIN_085910	0		ENU1_080540	0
EDI_085850	0		EHI_192480	0		EIN_085930	0		ENU1_082730	0
EDI_091710	0		EHI_198560	0		EIN_086610	0		ENU1_088700	0
EDI_091830	0		EHI_119320	0		EIN_086780	0		ENU1_006660	0
EDI_092380	0		EHI_010620	0		EIN_087220	0		ENU1_014720	0
EDI_092810	0		EHI_172750	0		EIN_093630	0		ENU1_024680	0
EDI_092840	0		EHI_194860	0		EIN_094950	0		ENU1_035420	0
EDI_092980	0		EHI_137000	0		EIN_095510	0		ENU1_046800	0
EDI_093670	0		EHI_064700	0		EIN_096110	0		ENU1_047990	0
EDI_093720	0		EHI_140140	0		EIN_096280	0		ENU1_061830	0
EDI_100200	0		EHI_142060	0		EIN_097190	0		ENU1_062250	0
EDI_100360	0		EHI_142140	0		EIN_097530	0		ENU1_064740	0
EDI_100630	0		EHI_047750	0		EIN_097850	0		ENU1_085660	0
EDI_102160	0		EHI_072020	0		EIN_097880	0		ENU1_092150	0
EDI_103200	0		EHI_187000	0		EIN_098570	0		ENU1_095520	0
EDI_106720	0		EHI_199050	0		EIN_117340	0		ENU1_114880	0
EDI_106780	0		EHI_148350	0		EIN_118030	0		ENU1_135690	0
EDI_107320	0		EHI_168220	0		EIN_118190	0		ENU1_145280	0
EDI_108560	0		EHI_004470	0		EIN_124150	0		ENU1_162510	0
EDI_109490	0		EHI_026360	0		EIN_129200	0		ENU1_171350	0
EDI_109650	0		EHI_029100	0		EIN_131860	0		ENU1_171950	0
EDI_110610	0		EHI_049330	0		EIN_134190	0		ENU1_190640	0
EDI_112430	0		EHI_049430	0		EIN_134950	0		ENU1_196520	0
EDI_112580	0		EHI_074110	0		EIN_134970	0		ENU1_212390	0
EDI_113170	0		EHI_083250	0		EIN_145900	0		ENU1_090480	0
EDI_115400	0		EHI_084670	0		EIN_151770	0		ENU1_170030	0
EDI_116480	0		EHI_098800	0		EIN_151900	0		ENU1_184860	0
EDI_116960	0		EHI_146200	0		EIN_154450	0		ENU1_101120	0
EDI_117080	0		EHI_152350	0		EIN_154470	0		ENU1_120230	0
EDI_125310	0		EHI_159160	0		EIN_155140	0		ENU1_003860	0
EDI_125480	0		EHI_199610	0		EIN_155610	0		ENU1_004010	0
EDI_128700	0		EHI_200840	0		EIN_155630	0		ENU1_004240	0
EDI_129200	0		EHI_178810	0		EIN_162220	0		ENU1_004480	0
EDI_129290	0		EHI_049170	0		EIN_164960	0		ENU1_008550	0
EDI_129450	0		EHI_098300	0		EIN_165130	0		ENU1_008890	0
EDI_130130	0					EIN_165150	0		ENU1_012420	0
EDI_130820	0					EIN_170540	0		ENU1_012750	0
EDI_130860	0					EIN_171560	0		ENU1_012850	0
EDI_134010	0					EIN_172800	0		ENU1_015030	0
EDI_134610	0					EIN_173560	0		ENU1_015550	0
EDI_134810	0					EIN_173610	0		ENU1_016410	0
EDI_135180	0					EIN_174050	0		ENU1_016450	0
EDI_135530	0					EIN_174070	0		ENU1_017260	0
EDI_139050	0					EIN_175650	0		ENU1_018150	0
EDI_139500	0					EIN_178380	0		ENU1_018260	0
EDI_139520	0					EIN_179900	0		ENU1_018280	0
EDI_141460	0					EIN_181630	0		ENU1_018970	0
EDI_143690	0					EIN_183240	0		ENU1_019330	0
EDI_144630	0					EIN_185790	0		ENU1_020320	0
EDI_145950	0					EIN_186050	0		ENU1_022670	0
EDI_146140	0					EIN_186600	0		ENU1_024420	0
EDI_147050	0					EIN_186960	0		ENU1_024530	0
EDI_150840	0					EIN_187350	0		ENU1_024920	0
EDI_151280	0					EIN_187810	0		ENU1_025060	0
EDI_152290	0					EIN_197390	0		ENU1_026290	0
EDI_153790	0					EIN_207210	0		ENU1_028420	0
EDI_154520	0					EIN_215100	0		ENU1_029130	0
EDI_156110	0					EIN_215170	0		ENU1_031210	0
EDI_156830	0					EIN_222320	0		ENU1_032920	0
EDI_165930	0					EIN_222710	0		ENU1_033140	0
EDI_166170	0					EIN_223260	0		ENU1_037740	0
EDI_166190	0					EIN_223280	0		ENU1_038870	0
EDI_167510	0					EIN_223300	0		ENU1_039730	0
EDI_167560	0					EIN_223650	0		ENU1_040180	0
EDI_168450	0					EIN_224370	0		ENU1_040670	0
EDI_169580	0					EIN_224420	0		ENU1_041430	0
EDI_169900	0					EIN_224430	0		ENU1_052650	0
EDI_171020	0					EIN_226090	0		ENU1_053490	0
EDI_171550	0					EIN_226160	0		ENU1_054960	0
EDI_172620	0					EIN_226230	0		ENU1_055400	0
EDI_174530	0					EIN_226680	0		ENU1_055880	0
EDI_174890	0					EIN_226780	0		ENU1_056920	0
EDI_174930	0					EIN_226830	0		ENU1_057860	0
EDI_178040	0					EIN_227090	0		ENU1_059290	0
EDI_178050	0					EIN_227260	0		ENU1_062630	0
EDI_180790	0					EIN_227360	0		ENU1_064940	0
EDI_185060	0					EIN_227700	0		ENU1_068120	0
EDI_186600	0					EIN_229380	0		ENU1_071250	0
EDI_186630	0					EIN_229670	0		ENU1_071820	0
EDI_187060	0					EIN_230180	0		ENU1_071950	0
EDI_187160	0					EIN_230790	0		ENU1_073300	0
EDI_187830	0					EIN_239430	0		ENU1_073400	0
EDI_190470	0					EIN_246900	0		ENU1_077010	0
EDI_190840	0					EIN_249110	0		ENU1_078300	0
EDI_196620	0					EIN_251970	0		ENU1_080750	0
EDI_198090	0					EIN_252450	0		ENU1_081160	0
EDI_198780	0					EIN_253310	0		ENU1_083810	0
EDI_198820	0					EIN_267190	0		ENU1_085650	0
EDI_199130	0					EIN_267650	0		ENU1_088520	0
EDI_201320	0					EIN_268250	0		ENU1_088960	0
EDI_201330	0					EIN_268320	0		ENU1_090000	0
EDI_201750	0					EIN_268590	0		ENU1_091090	0
EDI_202200	0					EIN_269080	0		ENU1_095110	0
EDI_202210	0					EIN_281250	0		ENU1_096680	0
EDI_202690	0					EIN_283750	0		ENU1_097070	0
EDI_202910	0					EIN_284180	0		ENU1_097740	0
EDI_203310	0					EIN_296940	0		ENU1_099870	0
EDI_204130	0					EIN_306420	0		ENU1_107660	0
EDI_209090	0					EIN_311780	0		ENU1_107970	0
EDI_209310	0					EIN_313290	0		ENU1_109610	0
EDI_214490	0					EIN_315510	0		ENU1_109860	0
EDI_216870	0					EIN_315890	0		ENU1_112620	0
EDI_217840	0					EIN_316710	0		ENU1_115560	0
EDI_226730	0					EIN_318760	0		ENU1_116260	0
EDI_227600	0					EIN_328050	0		ENU1_117180	0
EDI_229600	0					EIN_328380	0		ENU1_117510	0
EDI_230580	0					EIN_340590	0		ENU1_118760	0
EDI_231840	0					EIN_345770	0		ENU1_122620	0
EDI_233890	0					EIN_346700	0		ENU1_124970	0
EDI_233940	0					EIN_359670	0		ENU1_124980	0
EDI_236760	0					EIN_359790	0		ENU1_125110	0
EDI_237510	0					EIN_359830	0		ENU1_127570	0
EDI_237950	0					EIN_369680	0		ENU1_128140	0
EDI_238970	0					EIN_370360	0		ENU1_129610	0
EDI_239000	0					EIN_371440	0		ENU1_132280	0
EDI_241750	0					EIN_371950	0		ENU1_134150	0
EDI_244880	0					EIN_372090	0		ENU1_135820	0
EDI_245730	0					EIN_372120	0		ENU1_136800	0
EDI_245890	0					EIN_372390	0		ENU1_138770	0
EDI_246460	0					EIN_373300	0		ENU1_140660	0
EDI_247890	0					EIN_377460	0		ENU1_141830	0
EDI_249300	0					EIN_378040	0		ENU1_144520	0
EDI_252250	0					EIN_378350	0		ENU1_145110	0
EDI_253270	0					EIN_378520	0		ENU1_147690	0
EDI_256950	0					EIN_379550	0		ENU1_153590	0
EDI_259460	0					EIN_380430	0		ENU1_156040	0
EDI_259500	0					EIN_380440	0		ENU1_156730	0
EDI_263660	0					EIN_381000	0		ENU1_156880	0
EDI_265530	0					EIN_381270	0		ENU1_157660	0
EDI_265860	0					EIN_381390	0		ENU1_161380	0
EDI_269940	0					EIN_381530	0		ENU1_162760	0
EDI_270530	0					EIN_386840	0		ENU1_164420	0
EDI_271960	0					EIN_387840	0		ENU1_164460	0
EDI_272010	0					EIN_390350	0		ENU1_164750	0
EDI_272020	0					EIN_390860	0		ENU1_166180	0
EDI_273000	0					EIN_391370	0		ENU1_166290	0
EDI_276990	0					EIN_399460	0		ENU1_169070	0
EDI_281020	0					EIN_399490	0		ENU1_176930	0
EDI_281560	0					EIN_403120	0		ENU1_180660	0
EDI_282700	0					EIN_403690	0		ENU1_181170	0
EDI_285530	0					EIN_406290	0		ENU1_182270	0
EDI_289460	0					EIN_407700	0		ENU1_187660	0
EDI_289560	0					EIN_410050	0		ENU1_187690	0
EDI_291390	0					EIN_411000	0		ENU1_189870	0
EDI_292240	0					EIN_418080	0		ENU1_190760	0
EDI_292370	0					EIN_418550	0		ENU1_191200	0
EDI_293010	0					EIN_424900	0		ENU1_194390	0
EDI_293780	0					EIN_425000	0		ENU1_196170	0
EDI_294750	0					EIN_425150	0		ENU1_200480	0
EDI_295250	0					EIN_425340	0		ENU1_201470	0
EDI_295340	0					EIN_429060	0		ENU1_204840	0
EDI_300740	0					EIN_429630	0		ENU1_211920	0
EDI_303700	0					EIN_429800	0		ENU1_213590	0
EDI_305420	0					EIN_430400	0		ENU1_214010	0
EDI_306280	0					EIN_430850	0		ENU1_214260	0
EDI_308630	0					EIN_430860	0		ENU1_214890	0
EDI_310540	0					EIN_468300	0		ENU1_131840	0
EDI_311840	0					EIN_485620	0		ENU1_001890	0
EDI_311980	0					EIN_485990	0		ENU1_058570	0
EDI_315850	0					EIN_487660	0		ENU1_132480	0
EDI_318630	0					EIN_492550	0		ENU1_042060	0
EDI_324330	0					EIN_495510	0		ENU1_154970	0
EDI_325280	0					EIN_497500	0		ENU1_086270	0
EDI_325510	0					EIN_497880	0		ENU1_165530	0
EDI_325560	0					EIN_498120	0		ENU1_001750	0
EDI_326150	0					EIN_503110	0		ENU1_011440	0
EDI_330430	0					EIN_525320	0		ENU1_080710	0
EDI_331000	0					EIN_274880	0		ENU1_089760	0
EDI_334000	0					EIN_052260	0		ENU1_154070	0
EDI_334700	0					EIN_404450	0		ENU1_154950	0
EDI_335000	0					EIN_487000	0		ENU1_169700	0
EDI_335160	0					EIN_487610	0		ENU1_036290	0
EDI_336300	0					EIN_031590	0		ENU1_040940	0
EDI_338210	0					EIN_184970	0		ENU1_042630	0
EDI_338390	0					EIN_052520	0		ENU1_045800	0
EDI_338710	0					EIN_319820	0		ENU1_052390	0
EDI_343710	0					EIN_249160	0		ENU1_139900	0
EDI_343730	0					EIN_359680	0		ENU1_154980	0
EDI_345240	0					EIN_044020	0		ENU1_164500	0
EDI_348880	0					EIN_064990	0		ENU1_164820	0
EDI_351310	0					EIN_404650	0		ENU1_167630	0
EDI_183810	0					EIN_410940	0		ENU1_173730	0
EDI_016590	0					EIN_371660	0		ENU1_189440	0
EDI_036660	0					EIN_016630	0		ENU1_189820	0
EDI_202930	0					EIN_019900	0		ENU1_041790	0
EDI_026670	0					EIN_020650	0		ENU1_060150	0
EDI_033070	0					EIN_025970	0		ENU1_098540	0
EDI_035200	0					EIN_034120	0		ENU1_141820	0
EDI_044380	0					EIN_044320	0		ENU1_157630	0
EDI_053170	0					EIN_046690	0		ENU1_017610	0
EDI_063520	0					EIN_051650	0		ENU1_043120	0
EDI_065760	0					EIN_053540	0		ENU1_109970	0
EDI_074160	0					EIN_054230	0		ENU1_163540	0
EDI_091840	0					EIN_058580	0		ENU1_197780	0
EDI_093430	0					EIN_064640	0		ENU1_183510	0
EDI_093760	0					EIN_064810	0		ENU1_212350	0
EDI_096220	0					EIN_080890	0
EDI_110600	0					EIN_083770	0
EDI_112570	0					EIN_086720	0
EDI_121940	0					EIN_086900	0
EDI_127110	0					EIN_087010	0
EDI_129860	0					EIN_092160	0
EDI_135200	0					EIN_095990	0
EDI_135450	0					EIN_096460	0
EDI_138110	0					EIN_114230	0
EDI_139190	0					EIN_117310	0
EDI_145840	0					EIN_118160	0
EDI_154710	0					EIN_118280	0
EDI_157950	0					EIN_145800	0
EDI_165730	0					EIN_145870	0
EDI_171760	0					EIN_146170	0
EDI_172490	0					EIN_153250	0
EDI_181320	0					EIN_154880	0
EDI_188570	0					EIN_162440	0
EDI_190560	0					EIN_169580	0
EDI_195570	0					EIN_171860	0
EDI_195710	0					EIN_172330	0
EDI_198960	0					EIN_172520	0
EDI_199290	0					EIN_175580	0
EDI_201300	0					EIN_175720	0
EDI_216990	0					EIN_177950	0
EDI_228910	0					EIN_184200	0
EDI_230230	0					EIN_187100	0
EDI_233960	0					EIN_187940	0
EDI_237790	0					EIN_224650	0
EDI_238100	0					EIN_227320	0
EDI_240900	0					EIN_227730	0
EDI_245330	0					EIN_232880	0
EDI_246270	0					EIN_248230	0
EDI_253080	0					EIN_249840	0
EDI_258920	0					EIN_250370	0
EDI_269510	0					EIN_250900	0
EDI_269700	0					EIN_253350	0
EDI_270250	0					EIN_267210	0
EDI_278440	0					EIN_268390	0
EDI_279680	0					EIN_273660	0
EDI_280180	0					EIN_273960	0
EDI_285660	0					EIN_274720	0
EDI_295260	0					EIN_281620	0
EDI_297280	0					EIN_281660	0
EDI_302360	0					EIN_281900	0
EDI_302930	0					EIN_283590	0
EDI_309660	0					EIN_284140	0
EDI_320700	0					EIN_309340	0
EDI_323220	0					EIN_312890	0
EDI_323950	0					EIN_313280	0
EDI_323960	0					EIN_318780	0
EDI_326190	0					EIN_345880	0
EDI_327030	0					EIN_359900	0
EDI_329980	0					EIN_369310	0
EDI_332460	0					EIN_372100	0
EDI_340860	0					EIN_374120	0
EDI_252580	0					EIN_374260	0
EDI_025740	0					EIN_374450	0
EDI_252920	0					EIN_375620	0
EDI_007430	0					EIN_379730	0
EDI_023890	0					EIN_381360	0
EDI_025510	0					EIN_381380	0
EDI_026550	0					EIN_386240	0
EDI_037120	0					EIN_388060	0
EDI_043290	0					EIN_389930	0
EDI_058230	0					EIN_398100	0
EDI_062850	0					EIN_403090	0
EDI_064230	0					EIN_405280	0
EDI_129560	0					EIN_409700	0
EDI_133350	0					EIN_417280	0
EDI_150900	0					EIN_418470	0
EDI_161600	0					EIN_418600	0
EDI_165190	0					EIN_425430	0
EDI_169920	0					EIN_429530	0
EDI_191950	0					EIN_430450	0
EDI_199230	0					EIN_430460	0
EDI_201870	0					EIN_430500	0
EDI_206770	0					EIN_445100	0
EDI_217980	0					EIN_468220	0
EDI_242810	0					EIN_468660	0
EDI_245230	0					EIN_469550	0
EDI_273020	0					EIN_469660	0
EDI_275800	0					EIN_469870	0
EDI_315780	0					EIN_474280	0
EDI_326140	0					EIN_475920	0
EDI_335240	0					EIN_485560	0
EDI_336610	0					EIN_487720	0
EDI_004500	0					EIN_487950	0
EDI_004530	0					EIN_491000	0
EDI_025800	0					EIN_493120	0
EDI_032570	0					EIN_496690	0
EDI_035120	0					EIN_497000	0
EDI_036790	0					EIN_498400	0
EDI_044900	0					EIN_498880	0
EDI_045100	0					EIN_374310	0
EDI_052200	0					EIN_064720	0
EDI_055940	0					EIN_379400	0
EDI_056010	0					EIN_079420	0
EDI_056800	0					EIN_238850	0
EDI_058260	0					EIN_389850	0
EDI_060790	0					EIN_096250	0
EDI_060940	0					EIN_205420	0
EDI_063860	0					EIN_425090	0
EDI_063900	0					EIN_399710	0
EDI_070090	0					EIN_406320	0
EDI_071540	0					EIN_052080	0
EDI_077320	0					EIN_053360	0
EDI_082410	0					EIN_248780	0
EDI_091050	0					EIN_284170	0
EDI_092540	0					EIN_371960	0
EDI_092890	0					EIN_485140	0
EDI_096010	0					EIN_024050	0
EDI_096250	0					EIN_058530	0
EDI_096400	0					EIN_080570	0
EDI_099270	0					EIN_097040	0
EDI_100440	0					EIN_153300	0
EDI_105690	0					EIN_165420	0
EDI_108880	0					EIN_174010	0
EDI_111430	0					EIN_179160	0
EDI_112730	0					EIN_186610	0
EDI_113080	0					EIN_222040	0
EDI_113230	0					EIN_223700	0
EDI_113290	0					EIN_226290	0
EDI_127060	0					EIN_250140	0
EDI_135380	0					EIN_251780	0
EDI_136720	0					EIN_268560	0
EDI_143670	0					EIN_269110	0
EDI_149100	0					EIN_273430	0
EDI_150860	0					EIN_309560	0
EDI_155460	0					EIN_340640	0
EDI_156120	0					EIN_345870	0
EDI_161960	0					EIN_379360	0
EDI_165700	0					EIN_399480	0
EDI_167710	0					EIN_430660	0
EDI_171730	0					EIN_467890	0
EDI_172520	0					EIN_484800	0
EDI_187130	0					EIN_496850	0
EDI_190850	0					EIN_498130	0
EDI_196270	0
EDI_201790	0
EDI_205440	0
EDI_206870	0
EDI_210350	0
EDI_213620	0
EDI_214530	0
EDI_226120	0
EDI_229960	0
EDI_233970	0
EDI_234990	0
EDI_240040	0
EDI_241620	0
EDI_244410	0
EDI_254030	0
EDI_255800	0
EDI_259610	0
EDI_260590	0
EDI_260650	0
EDI_271690	0
EDI_275790	0
EDI_279580	0
EDI_284260	0
EDI_302380	0
EDI_306160	0
EDI_308810	0
EDI_313250	0
EDI_318670	0
EDI_320690	0
EDI_320920	0
EDI_322460	0
EDI_326260	0
EDI_333940	0
EDI_335030	0
EDI_335140	0
EDI_337350	0
EDI_337480	0
EDI_338690	0
EDI_339930	0
EDI_340680	0
EDI_340740	0
EDI_341920	0
EDI_343720	0
EDI_343790	0
EDI_344630	0
EDI_315950	0
EDI_234570	0
EDI_251480	0
EDI_263630	0
EDI_271040	0
EDI_317110	0
EDI_326660	0
EDI_339370	0
EDI_026730	0
EDI_072480	0
EDI_237740	0
EDI_272030	0
EDI_332580	0
EDI_028230	0
EDI_093370	0
EDI_217910	0
EDI_235000	0
EDI_340890	0

## Sheet: Self loop
Supplementary Table 4. Main topological measures
We present the results for each of the topological measurements on each sheet.
Self loop: Only genes with autoloop are showed of each genome
E. dispar		E. histolytica		E. invadens		E. nuttalli
EDI_092490		EHI_044890		EIN_059070		ENU1_014610
EDI_350740		EHI_073570		EIN_207540		ENU1_036670
EDI_297980		EHI_098070		EIN_486510		ENU1_090480
EDI_170158		EHI_110010		EIN_274880		ENU1_101120
EDI_170159				EIN_310240		ENU1_193100
EDI_246520				EIN_389850		ENU1_027490
EDI_252920				EIN_399710
