# Supplementary material for: A landscape of gene regulation in the parasitic amoebozoa Entamoeba spp
Source: PLoS One. 2022 Aug 1;17(8):e0271640. doi: 10.1371/journal.pone.0271640 (PMC9342746; doi:10.1371/journal.pone.0271640)
Supplement: S1 Data — (ZIP) [file pone.0271640.s005.zip]

Archive with 4 entries (4 files):
- Build_Template_Net.py
- __MACOSX/._Build_Template_Net.py
- Topology.py
- __MACOSX/._Topology.py
