# Supplementary material for: A landscape of gene regulation in the parasitic amoebozoa Entamoeba spp
Source: PLoS One. 2022 Aug 1;17(8):e0271640. doi: 10.1371/journal.pone.0271640 (PMC9342746; doi:10.1371/journal.pone.0271640)
Supplement: S1 Data — (ZIP) [file pone.0271640.s005.zip › Build_Template_Net.py]

#!/usr/bin/env python
# coding: utf-8

# ####################################################
# # Program to build a network from a template network. 
# ####################################################
# 
# # Python version 3.9
# # pip install name_package
# 
# # Import the following packages

# In[72]:


import os
import pandas as pd
import numpy as np 
import matplotlib.pyplot as plt 
import networkx as nx


# # Read a template network (in this case TRN of S. cerevisiae)

# In[71]:


NetTem=pd.read_csv('redScerevisia.txt', sep='\t')
NetTem.head()


# # Delete all duplicate interaction 

# In[3]:


NetTem=NetTem.drop_duplicates()
NetTem.head()


# # Buil a graph from the interaction dataframe 

# In[4]:


G2 = nx.from_pandas_edgelist(NetTem, 'Source', 'Target', create_using=nx.DiGraph)
print(nx.info(G2))


# # Read the orthologs between two organism, IDs should be equal to TRN template

# In[14]:


#GenvsEdispar=pd.read_csv('../../Proteinortho/Edispar/EdisparScerevisiae.txt', sep='\t')
#GenvsEdispar.head()
GenvsEdispar=pd.read_csv('../../Ortologos/Edispar/OrtEdisparvsScerevisiae.txt', sep='\t')
GenvsEdispar.head()


# In[15]:


GenvsEdispar=GenvsEdispar.drop_duplicates()
GenvsEdispar.head()


# In[16]:


len(GenvsEdispar)


# # Build the network of Edispar

# In[17]:


interacNew=[]
for row_tuple in NetTem.itertuples():
    for row_tuple2 in GenvsEdispar.itertuples():
        if row_tuple.Source == row_tuple2.GenomeReference:
            source1=row_tuple2.Edispar
            for row_tuple3 in GenvsEdispar.itertuples():
                if row_tuple.Target==row_tuple3.GenomeReference:
                    target1=row_tuple3.Edispar
                    temp=[source1,target1,row_tuple.Interaction,row_tuple.Evidence]
                    interacNew.append(temp)
                    


# In[18]:


EdisparNet = pd.DataFrame(interacNew, columns =['Source', 'Target', 'Interaction','Evidence'])
EdisparNet=EdisparNet.drop_duplicates()
EdisparNet.head()


# In[19]:


df = EdisparNet[['Source','Target']]
df=df.drop_duplicates()
df.head()


# In[20]:


len(df)


# In[21]:


import networkx as nx
G = nx.from_pandas_edgelist(df, 'Source', 'Target', create_using=nx.DiGraph)


# In[22]:


print(nx.info(G))


# # Export the new net

# In[24]:


EdisparNet.to_csv('../../Proteinortho/Edispar/NetEdispar-Scerevisiae-Ortven.txt', index=None, sep='\t')


# 

# In[25]:


GenvsEhistolytica=pd.read_csv('../../Proteinortho/Ehistolitica/OrtScereEhistolitica.txt', sep='\t')
GenvsEhistolytica.head()


# In[26]:


GenvsEhistolytica=GenvsEhistolytica.drop_duplicates()
GenvsEhistolytica.head()


# In[27]:


len(GenvsEhistolytica)


# In[28]:


interacNew=[]
for row_tuple in NetTem.itertuples():
    for row_tuple2 in GenvsEhistolytica.itertuples():
        if row_tuple.Source == row_tuple2.GenomeReference:
            source1=row_tuple2.Ehistolytica
            for row_tuple3 in GenvsEhistolytica.itertuples():
                if row_tuple.Target==row_tuple3.GenomeReference:
                    target1=row_tuple3.Ehistolytica
                    temp=[source1,target1,row_tuple.Interaction,row_tuple.Evidence]
                    interacNew.append(temp)
                    


# In[29]:


EhistolyticaNet = pd.DataFrame(interacNew, columns =['Source', 'Target', 'Interaction','Evidence'])
EhistolyticaNet=EhistolyticaNet.drop_duplicates()
EhistolyticaNet.head()


# In[30]:


df = EhistolyticaNet[['Source','Target']]
df=df.drop_duplicates()
df.head()


# In[31]:


len(df)


# In[32]:


G = nx.from_pandas_edgelist(df, 'Source', 'Target', create_using=nx.DiGraph)


# In[33]:


print(nx.info(G))


# In[34]:


EhistolyticaNet.to_csv('../../Proteinortho/Ehistolitica/NetEhistolytica-Scerevisiae-ProtOrt.txt', index=None, sep='\t')


# In[ ]:


# In[44]:


GenvsEinvadens=pd.read_csv('../Einvadens/OrtEinvadensvsScerevisiae.txt', sep='\t')
#GenvsEinvadens=pd.read_csv('../../Proteinortho/Einvadens/EinvadensScerevisiae.txt', sep='\t')
GenvsEinvadens.head()


# In[45]:


GenvsEinvadens=GenvsEinvadens.drop_duplicates()
GenvsEinvadens.head()


# In[46]:


interacNew=[]
for row_tuple in NetTem.itertuples():
    for row_tuple2 in GenvsEinvadens.itertuples():
        if row_tuple.Source == row_tuple2.GenomeReference:
            source1=row_tuple2.Einvadens
            for row_tuple3 in GenvsEinvadens.itertuples():
                if row_tuple.Target==row_tuple3.GenomeReference:
                    target1=row_tuple3.Einvadens
                    temp=[source1,target1,row_tuple.Interaction,row_tuple.Evidence]
                    interacNew.append(temp)
                    


# In[47]:


EinvadenNet = pd.DataFrame(interacNew, columns =['Source', 'Target', 'Interaction','Evidence'])
EinvadenNet=EinvadenNet.drop_duplicates()
EinvadenNet.head()


# In[48]:


df = EinvadenNet[['Source','Target']]
df=df.drop_duplicates()
df.head()


# In[49]:


len(df)


# In[50]:


G = nx.from_pandas_edgelist(df, 'Source', 'Target', create_using=nx.DiGraph)


# In[51]:


print(nx.info(G))


# In[52]:


EinvadenNet.to_csv('../../Proteinortho/Einvadens/NetEinvaden-Scerevisiae-OrtVenn.txt', index=None, sep='\t')


# In[ ]:


# In[61]:


GenvsEnuttalli=pd.read_csv('../Enuttalli/OrtEnuttallivsScerevisiae.txt', sep='\t')
#GenvsEnuttalli=pd.read_csv('../../Proteinortho/Enuttalli/EnuttalliScerevisiae.txt', sep='\t')
GenvsEnuttalli.head()


# In[62]:


GenvsEnuttalli=GenvsEnuttalli.drop_duplicates()
GenvsEnuttalli.head()


# In[63]:


interacNew=[]
for row_tuple in NetTem.itertuples():
    for row_tuple2 in GenvsEnuttalli.itertuples():
        if row_tuple.Source == row_tuple2.GenomeReference:
            source1=row_tuple2.Enuttalli
            for row_tuple3 in GenvsEnuttalli.itertuples():
                if row_tuple.Target==row_tuple3.GenomeReference:
                    target1=row_tuple3.Enuttalli
                    temp=[source1,target1,row_tuple.Interaction,row_tuple.Evidence]
                    interacNew.append(temp)
                    


# In[64]:


EnuttalliNet = pd.DataFrame(interacNew, columns =['Source', 'Target', 'Interaction','Evidence'])
EnuttalliNet=EnuttalliNet.drop_duplicates()
EnuttalliNet.head()


# In[65]:


df = EnuttalliNet[['Source','Target']]
df=df.drop_duplicates()
df.head()


# In[66]:


len(df)


# In[67]:


G = nx.from_pandas_edgelist(df, 'Source', 'Target', create_using=nx.DiGraph)


# In[68]:


print(nx.info(G))


# In[69]:


EnuttalliNet.to_csv('../../Proteinortho/Enuttalli/NetEnuttalli-Scerevisiae-Ortovenn.txt', index=None, sep='\t')


# In[ ]:
