# Supplementary material for: A landscape of gene regulation in the parasitic amoebozoa Entamoeba spp
Source: PLoS One. 2022 Aug 1;17(8):e0271640. doi: 10.1371/journal.pone.0271640 (PMC9342746; doi:10.1371/journal.pone.0271640)
Supplement: S1 Data — (ZIP) [file pone.0271640.s005.zip › Topology.py]

#!/usr/bin/env python
# coding: utf-8

# ####################################################
# # Program to analyze the topology of a network 
# ####################################################
# 
# # Python version 3.9
# # pip install name_package
# 
# # Import the following packages

# In[1]:


import os
import pandas as pd
import numpy as np 
import networkx as nx
import matplotlib.pyplot as plt
import operator


# <h1> E. histolytica

# # Read a network, the most import columns are Source and Target.

# In[2]:


Ehis=pd.read_csv('../Proteinortho/Ehistolitica/TotalNetworkEhistolytica.txt', sep='\t')
Ehis.head()


# In[3]:


len(Ehis)


# # Buil a graph from the interaction dataframe 

# In[4]:


NetEhis = nx.from_pandas_edgelist(Ehis, 'Source', 'Target',edge_attr=True, create_using=nx.DiGraph)
print(nx.info(NetEhis))


# # Self loops in a network

# In[5]:


nx.number_of_selfloops(NetEhis)


# # average clustering coefficient 

# In[6]:


nx.average_clustering(NetEhis)


# In[7]:


Cluste=nx.clustering(NetEhis)
Cluste1 = pd.DataFrame.from_dict(Cluste,orient='index',columns=['clusteringcoe'])
Cluste1.to_csv("CCEhistolitica.txt", sep='\t', index=True, header=True)
Cluste1.sort_values(by=['clusteringcoe'],ascending=False)


# # transform a directed network to an undirected one

# In[8]:


G2 = NetEhis.to_undirected()
components = nx.connected_components(G2)
largest_component = max(components, key=len)
NumCC=nx.number_connected_components(G2)
print("Number of Connected components:", NumCC)


# # Calculate the degrees of entry and exit of a network, save the information in txt and present the top 10.

# In[9]:


M = nx.to_scipy_sparse_matrix(NetEhis)
indegrees = M.sum(0).A[0]
outdegrees = M.sum(1).T.A[0]
in_degrees = NetEhis.in_degree() 
out_degrees=NetEhis.out_degree() 
Indegree_dict = dict(NetEhis.in_degree(NetEhis.nodes()))
nx.set_node_attributes(NetEhis, Indegree_dict, 'degree')
sorted_Indegree = sorted(Indegree_dict.items(), key=operator.itemgetter(1), reverse=True)
Kin = pd.DataFrame(sorted_Indegree,columns=['Gene','Kin'])
Kin.to_csv("InputDegreeEhistolitica.txt", sep='\t', index=False, header=True)
for d in sorted_Indegree[:10]:
    print(d)


# In[10]:


Outdegree_dict = dict(NetEhis.out_degree(NetEhis.nodes()))
nx.set_node_attributes(NetEhis, Outdegree_dict, 'degree')
sorted_Outdegree = sorted(Outdegree_dict.items(), key=operator.itemgetter(1), reverse=True)
Kout = pd.DataFrame(sorted_Outdegree,columns=['Gene','Kout'])
Kout.to_csv("OutputDegreeEhistolitica.txt", sep='\t', index=False, header=True)

for d in sorted_Outdegree[:10]:
    print(d)


# # Calculate different centrality metrics

# In[12]:


DegreeCen=nx.degree_centrality(NetEhis)
sortedDCen = sorted(DegreeCen.items(), key=operator.itemgetter(1), reverse=True)

Degree = pd.DataFrame(sortedDCen,columns=['Gene','Degree centrality'])
Degree.to_csv("DegreeEhistolitica.txt", sep='\t', index=False, header=True)
#f = open("degree_centralityFoxysporum.txt","w")
#f.write( str(DegreeCen) )
#f.close()

for d in sortedDCen[:10]:
    print(d)


# In[13]:


betweenness_dict = nx.betweenness_centrality(NetEhis)
sorted_betweenness = sorted(betweenness_dict.items(),key=operator.itemgetter(1), reverse=True)

between = pd.DataFrame(sorted_betweenness,columns=['Gene','Betweenness centrality'])
between.to_csv("sorted_betweennessEhistolitica.txt", sep='\t', index=False, header=True)

#f = open("betweenness_centralityFoxysporum.txt","w")
#f.write( str(betweenness_dict) )
#f.close()

for b in sorted_betweenness[:10]:
    print(b)


# In[14]:


closeness_dict = nx.closeness_centrality(NetEhis)
sorted_closeness = sorted(closeness_dict.items(),key=operator.itemgetter(1), reverse=True)

Closs = pd.DataFrame(sorted_closeness,columns=['Gene','Closeness centrality'])
Closs.to_csv("closeness_centralityEhistolitica.txt", sep='\t', index=False, header=True)


#f = open("closeness_centralityFoxysporum.txt","w")
#f.write( str(closeness_dict) )
#f.close()

for b in sorted_closeness[:10]:
    print(b)


# In[ ]:


eigenvector_dict = nx.eigenvector_centrality(NetEhis)
sorted_eigenvector = sorted(eigenvector_dict.items(),key=operator.itemgetter(1), reverse=True)

#f = open("eigenvector_centralityFoxysporum.txt","w")
#f.write( str(eigenvector_dict) )
#f.close()

for b in sorted_eigenvector[:10]:
    print(b)


# <H1> E. dispa

# In[16]:


Edis=pd.read_csv('../Ortologos/Edispar/TotalNetworkEdispar.txt', sep='\t')
Edis.head()


# In[17]:


len(Edis)


# In[18]:


NetEdis = nx.from_pandas_edgelist(Edis, 'Source', 'Target',edge_attr=True, create_using=nx.DiGraph)
print(nx.info(NetEdis))


# In[19]:


nx.number_of_selfloops(NetEdis)


# In[20]:


nx.average_clustering(NetEdis)


# In[21]:


Cluste=nx.clustering(NetEdis)
Cluste1 = pd.DataFrame.from_dict(Cluste,orient='index',columns=['clusteringcoe'])
Cluste1.to_csv("CCEdispar.txt", sep='\t', index=True, header=True)
Cluste1.sort_values(by=['clusteringcoe'],ascending=False)


# In[22]:


G2 = NetEdis.to_undirected()
components = nx.connected_components(G2)
largest_component = max(components, key=len)
NumCC=nx.number_connected_components(G2)
print("Number of Connected components:", NumCC)


# In[23]:


M = nx.to_scipy_sparse_matrix(NetEdis)
indegrees = M.sum(0).A[0]
outdegrees = M.sum(1).T.A[0]
in_degrees = NetEdis.in_degree() 
out_degrees=NetEdis.out_degree() 
Indegree_dict = dict(NetEdis.in_degree(NetEdis.nodes()))
nx.set_node_attributes(NetEdis, Indegree_dict, 'degree')
sorted_Indegree = sorted(Indegree_dict.items(), key=operator.itemgetter(1), reverse=True)
Kin = pd.DataFrame(sorted_Indegree,columns=['Gene','Kin'])
Kin.to_csv("InputDegreeEdispar.txt", sep='\t', index=False, header=True)
for d in sorted_Indegree[:10]:
    print(d)


# In[24]:


Outdegree_dict = dict(NetEdis.out_degree(NetEdis.nodes()))
nx.set_node_attributes(NetEdis, Outdegree_dict, 'degree')
sorted_Outdegree = sorted(Outdegree_dict.items(), key=operator.itemgetter(1), reverse=True)
Kout = pd.DataFrame(sorted_Outdegree,columns=['Gene','Kout'])
Kout.to_csv("OutputDegreeEdispar.txt", sep='\t', index=False, header=True)


for d in sorted_Outdegree[:10]:
    print(d)


# In[25]:


DegreeCen=nx.degree_centrality(NetEdis)
sortedDCen = sorted(DegreeCen.items(), key=operator.itemgetter(1), reverse=True)

Degree = pd.DataFrame(sortedDCen,columns=['Gene','Degree'])
Degree.to_csv("DegreeEdispar.txt", sep='\t', index=False, header=True)

#f = open("degree_centralityFoxysporum.txt","w")
#f.write( str(DegreeCen) )
#f.close()

for d in sortedDCen[:10]:
    print(d)


# In[26]:


betweenness_dict = nx.betweenness_centrality(NetEdis)
sorted_betweenness = sorted(betweenness_dict.items(),key=operator.itemgetter(1), reverse=True)

between = pd.DataFrame(sorted_betweenness,columns=['Gene','Betweenness centrality'])
between.to_csv("sorted_betweennessEdispar.txt", sep='\t', index=False, header=True)


#f = open("betweenness_centralityFoxysporum.txt","w")
#f.write( str(betweenness_dict) )
#f.close()

for b in sorted_betweenness[:10]:
    print(b)


# In[27]:


closeness_dict = nx.closeness_centrality(NetEdis)
sorted_closeness = sorted(closeness_dict.items(),key=operator.itemgetter(1), reverse=True)

Closs = pd.DataFrame(sorted_closeness,columns=['Gene','Closeness centrality'])
Closs.to_csv("closeness_centralityEdispar.txt", sep='\t', index=False, header=True)

#f = open("closeness_centralityFoxysporum.txt","w")
#f.write( str(closeness_dict) )
#f.close()

for b in sorted_closeness[:10]:
    print(b)


# In[28]:


eigenvector_dict = nx.eigenvector_centrality(NetEdis)
sorted_eigenvector = sorted(eigenvector_dict.items(),key=operator.itemgetter(1), reverse=True)

#f = open("eigenvector_centralityFoxysporum.txt","w")
#f.write( str(eigenvector_dict) )
#f.close()

for b in sorted_eigenvector[:10]:
    print(b)


# <H1> E. nuttalli

# In[29]:


Enut=pd.read_csv('../Ortologos/Enuttalli/TotalNetworkEinvadens.txt', sep='\t')
Enut.head()


# In[30]:


len(Enut)


# In[31]:


NetEnut = nx.from_pandas_edgelist(Enut, 'Source', 'Target',edge_attr=True, create_using=nx.DiGraph)
print(nx.info(NetEnut))


# In[32]:


nx.number_of_selfloops(NetEnut)


# In[33]:


nx.average_clustering(NetEnut)


# In[34]:


Cluste=nx.clustering(NetEnut)
Cluste1 = pd.DataFrame.from_dict(Cluste,orient='index',columns=['clusteringcoe'])
Cluste1.to_csv("CCEnuttalli.txt", sep='\t', index=True, header=True)
Cluste1.sort_values(by=['clusteringcoe'],ascending=False)


# In[35]:


G2 = NetEnut.to_undirected()
components = nx.connected_components(G2)
largest_component = max(components, key=len)
NumCC=nx.number_connected_components(G2)
print("Number of Connected components:", NumCC)


# In[36]:


M = nx.to_scipy_sparse_matrix(NetEnut)
indegrees = M.sum(0).A[0]
outdegrees = M.sum(1).T.A[0]
in_degrees = NetEnut.in_degree() 
out_degrees=NetEnut.out_degree() 
Indegree_dict = dict(NetEnut.in_degree(NetEnut.nodes()))
nx.set_node_attributes(NetEnut, Indegree_dict, 'degree')
sorted_Indegree = sorted(Indegree_dict.items(), key=operator.itemgetter(1), reverse=True)
Kin = pd.DataFrame(sorted_Indegree,columns=['Gene','Kin'])
Kin.to_csv("InputDegreeEnuttalli.txt", sep='\t', index=False, header=True)


for d in sorted_Indegree[:10]:
    print(d)


# In[37]:


Outdegree_dict = dict(NetEnut.out_degree(NetEnut.nodes()))
nx.set_node_attributes(NetEnut, Outdegree_dict, 'degree')
sorted_Outdegree = sorted(Outdegree_dict.items(), key=operator.itemgetter(1), reverse=True)
Kout = pd.DataFrame(sorted_Outdegree,columns=['Gene','Kout'])
Kout.to_csv("OutputDegreeEnuttalli.txt", sep='\t', index=False, header=True)


for d in sorted_Outdegree[:10]:
    print(d)


# In[38]:


DegreeCen=nx.degree_centrality(NetEnut)
sortedDCen = sorted(DegreeCen.items(), key=operator.itemgetter(1), reverse=True)

Degree = pd.DataFrame(sortedDCen,columns=['Gene','Degree'])
Degree.to_csv("DegreeEnuttalli.txt", sep='\t', index=False, header=True)

#f = open("degree_centralityFoxysporum.txt","w")
#f.write( str(DegreeCen) )
#f.close()

for d in sortedDCen[:10]:
    print(d)


# In[39]:


betweenness_dict = nx.betweenness_centrality(NetEnut)
sorted_betweenness = sorted(betweenness_dict.items(),key=operator.itemgetter(1), reverse=True)

between = pd.DataFrame(sorted_betweenness,columns=['Gene','Betweenness centrality'])
between.to_csv("sorted_betweennessEnuttalli.txt", sep='\t', index=False, header=True)


#f = open("betweenness_centralityFoxysporum.txt","w")
#f.write( str(betweenness_dict) )
#f.close()

for b in sorted_betweenness[:10]:
    print(b)


# In[40]:


closeness_dict = nx.closeness_centrality(NetEnut)
sorted_closeness = sorted(closeness_dict.items(),key=operator.itemgetter(1), reverse=True)

Closs = pd.DataFrame(sorted_closeness,columns=['Gene','Closeness centrality'])
Closs.to_csv("closeness_centralityEnuttalli.txt", sep='\t', index=False, header=True)


#f = open("closeness_centralityFoxysporum.txt","w")
#f.write( str(closeness_dict) )
#f.close()

for b in sorted_closeness[:10]:
    print(b)


# In[41]:


eigenvector_dict = nx.eigenvector_centrality(NetEnut)
sorted_eigenvector = sorted(eigenvector_dict.items(),key=operator.itemgetter(1), reverse=True)

#f = open("eigenvector_centralityFoxysporum.txt","w")
#f.write( str(eigenvector_dict) )
#f.close()

for b in sorted_eigenvector[:10]:
    print(b)


# <h1> E. invadens

# In[42]:


Einv=pd.read_csv('../Ortologos/Einvadens/TotalNetworkEinvadens.txt', sep='\t')
Einv.head()


# In[43]:


len(Einv)


# In[44]:


NetEinv = nx.from_pandas_edgelist(Einv, 'Source', 'Target',edge_attr=True, create_using=nx.DiGraph)
print(nx.info(NetEinv))


# In[45]:


nx.number_of_selfloops(NetEinv)


# In[46]:


nx.average_clustering(NetEinv)


# In[47]:


Cluste=nx.clustering(NetEinv)
Cluste1 = pd.DataFrame.from_dict(Cluste,orient='index',columns=['clusteringcoe'])
Cluste1.to_csv("CCEinvadens.txt", sep='\t', index=True, header=True)
Cluste1.sort_values(by=['clusteringcoe'],ascending=False)


# In[48]:


G2 = NetEinv.to_undirected()
components = nx.connected_components(G2)
largest_component = max(components, key=len)
NumCC=nx.number_connected_components(G2)
print("Number of Connected components:", NumCC)


# In[49]:


M = nx.to_scipy_sparse_matrix(NetEinv)
indegrees = M.sum(0).A[0]
outdegrees = M.sum(1).T.A[0]
in_degrees = NetEinv.in_degree() 
out_degrees=NetEinv.out_degree() 
Indegree_dict = dict(NetEinv.in_degree(NetEinv.nodes()))
nx.set_node_attributes(NetEinv, Indegree_dict, 'degree')
sorted_Indegree = sorted(Indegree_dict.items(), key=operator.itemgetter(1), reverse=True)
Kin = pd.DataFrame(sorted_Indegree,columns=['Gene','Kin'])
Kin.to_csv("InputDegreeEinvadens.txt", sep='\t', index=False, header=True)


for d in sorted_Indegree[:10]:
    print(d)


# In[50]:


Outdegree_dict = dict(NetEinv.out_degree(NetEinv.nodes()))
nx.set_node_attributes(NetEinv, Outdegree_dict, 'degree')
sorted_Outdegree = sorted(Outdegree_dict.items(), key=operator.itemgetter(1), reverse=True)
Kout = pd.DataFrame(sorted_Outdegree,columns=['Gene','Kout'])
Kout.to_csv("OutputDegreeEinvadens.txt", sep='\t', index=False, header=True)


for d in sorted_Outdegree[:10]:
    print(d)


# In[51]:


DegreeCen=nx.degree_centrality(NetEinv)
sortedDCen = sorted(DegreeCen.items(), key=operator.itemgetter(1), reverse=True)

Degree = pd.DataFrame(sortedDCen,columns=['Gene','Degree'])
Degree.to_csv("DegreeEinvadens.txt", sep='\t', index=False, header=True)

#f = open("degree_centralityFoxysporum.txt","w")
#f.write( str(DegreeCen) )
#f.close()

for d in sortedDCen[:10]:
    print(d)


# In[52]:


betweenness_dict = nx.betweenness_centrality(NetEinv)
sorted_betweenness = sorted(betweenness_dict.items(),key=operator.itemgetter(1), reverse=True)

between = pd.DataFrame(sorted_betweenness,columns=['Gene','Betweenness centrality'])
between.to_csv("sorted_betweennessEinvadens.txt", sep='\t', index=False, header=True)


#f = open("betweenness_centralityFoxysporum.txt","w")
#f.write( str(betweenness_dict) )
#f.close()

for b in sorted_betweenness[:10]:
    print(b)


# In[53]:


closeness_dict = nx.closeness_centrality(NetEinv)
sorted_closeness = sorted(closeness_dict.items(),key=operator.itemgetter(1), reverse=True)

Closs = pd.DataFrame(sorted_closeness,columns=['Gene','Closeness centrality'])
Closs.to_csv("closeness_centralityEinvadens.txt", sep='\t', index=False, header=True)


#f = open("closeness_centralityFoxysporum.txt","w")
#f.write( str(closeness_dict) )
#f.close()

for b in sorted_closeness[:10]:
    print(b)


# In[54]:


eigenvector_dict = nx.eigenvector_centrality(NetEinv)
sorted_eigenvector = sorted(eigenvector_dict.items(),key=operator.itemgetter(1), reverse=True)

#f = open("eigenvector_centralityFoxysporum.txt","w")
#f.write( str(eigenvector_dict) )
#f.close()

for b in sorted_eigenvector[:10]:
-.,    print(b)


# In[ ]:


# In[ ]:
